# Supplementary material for: Transcriptional analysis of defense mechanisms in upland tetraploid switchgrass to greenbugs
Source: BMC Plant Biol. 2017 Feb 16;17:46. doi: 10.1186/s12870-017-0998-2 (PMC5314684; doi:10.1186/s12870-017-0998-2)
Supplement: Additional file 1: Table S1. — Mapping statistics for RNA Seq (XLSX 12 kb) [file 12870_2017_998_MOESM1_ESM.xlsx]

## Sheet: Sheet1
Table S1: RNA-Seq Mapping Stats
SampleID	Group	Total Reads	Mapped to Genome		Multimapped		To Annotated Region		To UnAnnotated Region
Pvi188	Day5-Inf	46249260	37795806	0.81722	3910213	0.0845465	31795119	0.687473	2090474	0.0452002
Pvi189	Day5-Inf	43701148	35584448	0.814268	3772567	0.0863265	29894343	0.684063	1917538	0.0438784
Pvi190	Day5-Inf	44114701	34989317	0.793144	3639231	0.0824947	29408160	0.666629	1941926	0.0440199
Pvi191	Day5-Inf	40356113	32034518	0.793796	3350194	0.0830158	26801839	0.664133	1882485	0.0466468
Pvi192	Day5-Con	40277969	31798861	0.789485	3440786	0.085426	26429649	0.656181	1928426	0.0478779
Pvi193	Day5-Con	47828637	38877094	0.812841	4025058	0.0841558	32625006	0.682123	2227030	0.0465627
Pvi194	Day5-Con	42965404	34905772	0.812416	3578537	0.0832888	29325079	0.682528	2002156	0.0465993
Pvi195	Day5-Con	39606890	32595380	0.822972	3400156	0.0858476	27328112	0.689984	1867112	0.0471411
Pvi196	Day10-Inf	45073268	35349761	0.784273	3645936	0.0808891	30018704	0.665998	1685121	0.0373863
Pvi197	Day10-Inf	46959720	37580401	0.800269	3874602	0.0825091	31818905	0.677579	1886894	0.0401811
Pvi198	Day10-Inf	49291446	39530164	0.801968	3851684	0.078141	33718015	0.684054	1960465	0.0397729
Pvi199	Day10-Inf	52539206	42306189	0.805231	4377640	0.0833214	35758846	0.680613	2169703	0.0412968
Pvi200	Day10-Con	40631162	31428968	0.773519	3189345	0.078495	26528037	0.652899	1711586	0.042125
Pvi201	Day10-Con	36358081	29547112	0.81267	2980980	0.0819895	24960904	0.68653	1605228	0.0441505
Pvi202	Day10-Con	45159658	36656620	0.811712	3800345	0.0841535	30893902	0.684104	1962373	0.0434541
Pvi203	Day10-Con	47852134	37684472	0.787519	3763622	0.0786511	31782358	0.664178	2138492	0.0446896
Pvi204	Day15-Inf	52585835	42541085	0.808984	4316963	0.0820936	36019846	0.684972	2204276	0.0419177
Pvi205	Day15-Inf	54627382	43780114	0.801432	4550949	0.0833089	36923330	0.675912	2305835	0.0422102
Pvi206	Day15-Inf	48155538	38401451	0.797446	3869029	0.0803444	32704827	0.67915	1827595	0.0379519
Pvi207	Day15-Inf	50969345	40959432	0.803609	4108788	0.0806129	34824093	0.683236	2026551	0.0397602
Pvi208	Day15-Con	38973427	29967055	0.76891	3032676	0.0778139	25332704	0.649999	1601675	0.0410966
Pvi209	Day15-Con	40274620	33377900	0.828758	3512320	0.0872093	27987779	0.694923	1877801	0.0466249
Pvi210	Day15-Con	35383072	28279853	0.799248	2808987	0.0793879	23975971	0.677611	1494895	0.0422489
Pvi211	Day15-Con	35947660	28784689	0.800739	3026626	0.0841954	24155409	0.671961	1602654	0.044583
