# Supplementary material for: Transcriptional analysis of defense mechanisms in upland tetraploid switchgrass to greenbugs
Source: BMC Plant Biol. 2017 Feb 16;17:46. doi: 10.1186/s12870-017-0998-2 (PMC5314684; doi:10.1186/s12870-017-0998-2)
Supplement: Additional file 2: Table S2. — Gene identities and primers used for RNA-Seq validation (XLSX 11 kb) [file 12870_2017_998_MOESM2_ESM.xlsx]

## Sheet: Sheet1
Table S2: qPCR Primers
Target Genes
Locus	Description	Forward Primer	Reverse Primer	Amplicon Size
Pavir.Ea00743	Magnesium-protoporphyrin IX monomethyl ester cyclase	CGCCAGATATTCGTCGAGTT	CGCCAAGTTGAAGTCAGACA	192
Pavir.Ia04240	Pheophorbide A oxygenase	ATCTGGAAGGACCCCAAGTC	TGAGGGATCCTGGTGCAG	164
Pavir.J09522	Phosphoenolpyruvate carboxylase	AGTCCAACATCGACGAGACC	CAGCTGATTGATGCAGTTCC	179
Pavir.Cb01993	Fructose-bisphosphate aldolase	GTGGTCAGCATCCCCAAC	GCCATGGCGTAGAAGGTCT	200
Pavir.Da01892	Sucrose Synthase	GCGGCTAGAGAAGGTCATTG	TTGGCCTGCATTTCTTTCAT	168
Pavir.J03777	Starch phosphorylase	CGCTTTTGGCAGCTACAACT	CCAGCAGTGTTCAAGATGGA	186
Pavir.Ia03597	Asparagine synthase	CGTTCCTCGACAAGGAGTTC	TAGCCAACACCGTCACTGAA	187
Pavir.Ib00618	ALD1	GAACCTGCGCAAGGTCATAG	GGAAGGTGGGATCTTGGAC	155
Pavir.Ba01879	Aldehyde dehydrogenase (Lysine Degradation)	CTCCTGCGTCAAAGGAGAAC	ATAAAGCACAGGGCCAAAGA	179
Pavir.J32306	PvHCT-Like1	GCGACGACATCTTTGAGGAC	CACGTCTGGATGAACTGGAA	199
Pavir.Ba00758	Isocitrate lyase	AGGATCCAGAGGGAGGAGAG	GGTACCACCACCAGTTCCAG	192
Pavir.J11398	ACC synthase (Ethylene Biosynthesis)	GCTCTTCTCGTGGATGGACC	CCTCCATGGTCTCGTTGTCC	185
Pavir.J04349	Aldehyde oxidase 3 (ABA Biosynthesis)	CAGAGCAAGGAAGGTTGAGG	TGCTTCATTCAAGCTGTTGG	193
Pavir.Aa03513	Catalase	ATCAGGAAGCCCAACGACTT	GGGTGGCGATCTTCTTCC	190
Pavir.J21165	Laccase	TCCACGGGTTCAGCTTCTAC	TGGCGATCAAAGTGACAATG	193
Pavir.Ib01670	Cu/Zn SOD	AACAAATGGCTGCATGTCAA	ATTGAGTTTGGCCCAGTCAG	177
Pavir.Ea01261	Peroxidase	ACCGTCTTCAATAGCAGGGC	GTGTCGAGGCTCTGCTTCTT	170
Pavir.Ba00168	Peroxidase	GCTGTCGTCGACCTTCTACG	GGTGTCATTCAGCAGAACGG	172
Pavir.Ea03876	GST	CGAGTCCCTTGTCATCCTCG	GACTCCTCCTGCGTCTTTCC	174
Pavir.Ib01212	PR1	GGCTACGGCGAGAACATCTT	CCGATGGTGGTGGAGTCAC	182
Pavir.J31186	PR4	GGCTGGACAGCCTTCTGC	ATCTTGCTAAACGCCGTGTC	167
Pavir.J10977	Induced peptide	GTTGGTGGTGCTGTGCTTC	GGGTGTTGTGCCGTATGTT	181
Pavir.Ia03443	ANAC029 like	GGAGCTGATCCTCCACTACCT	GATCCCGTTCGGGTACTTG	178
Pavir.Fb02122	NAC transcription factor	ACGGATCATGCTCCAATACC	TGGTAGTGTTCATGCCCTCA	197
Pavir.Ha00303	MYB transcription factor	CTCATCCTCGACCTCCACTC	CTCTGCTAGTCTGGGCATCC	198
Housekeeping Genes
Locus	Description	Forward Primer	Reverse Primer	Amplicon Size
Pavir.Db00244	eIF-4a	GGCTCGATCTGCTACTCCTC	GGCCCATGTCATCAAAACTC	177
Pavir.Eb01821	FTSH4	GGTTCAACCAAGCATGGAGT	GCCAACAAGCAAGACACCTT	157
Pavir.J07417	casein kinase 1-like protein 2	TGGATTTACTGGGACCAAGC	AACCTGGTTTGCCCTTTTTC	191
Pavir.Ab00381	26S proteasome regulatory subunit S2 1A	GCTCGCGATATTGAGGTCAT	CGAATCAGATGGAGCAGTCA	186
