# Supplementary material for: Transcriptional analysis of defense mechanisms in upland tetraploid switchgrass to greenbugs
Source: BMC Plant Biol. 2017 Feb 16;17:46. doi: 10.1186/s12870-017-0998-2 (PMC5314684; doi:10.1186/s12870-017-0998-2)
Supplement: Additional file 3: — Data S1 GO enrichment results (XLSX 12 kb) [file 12870_2017_998_MOESM3_ESM.xlsx]

## Sheet: Fig 1 c,d GO Enrichment
Day 5 Control				Day 5 Infested				Day 10 Control				Day 10 Infested				Day 15 Control				Day 15 Infested				Union Control				Union Infested
category	term	FDR		category	term	FDR		category	term	FDR		category	term	FDR		category	term	FDR		category	term	FDR		category	term	FDR		category	term	FDR
0				GO:0006412	translation	1.17114e-10		GO:0009889	regulation of biosynthetic process	0.0296525		GO:0044699	single-organism process	0.0130524		GO:0015979	photosynthesis	0.0414946		GO:0016310	phosphorylation	0.000285186		0				GO:0055114	oxidation-reduction process	2.25288e-25
				GO:0044249	cellular biosynthetic process	1.6539e-07		GO:0010556	regulation of macromolecule biosynthetic process	0.0296525		GO:0008150	biological_process	0.0130524		GO:0042592	homeostatic process	0.0414946		GO:0006468	protein phosphorylation	0.000285186						GO:0008152	metabolic process	6.7497e-23
				GO:0009059	macromolecule biosynthetic process	2.11878e-07		GO:0031326	regulation of cellular biosynthetic process	0.0296525		GO:0055114	oxidation-reduction process	0.0187607		GO:0045454	cell redox homeostasis	0.0414946		GO:0044267	cellular protein metabolic process	0.0003278						GO:0008150	biological_process	1.0728e-15
				GO:0034645	cellular macromolecule biosynthetic process	2.11878e-07		GO:2000112	regulation of cellular macromolecule biosynthetic process	0.0296525		GO:0006855	drug transmembrane transport	0.0187607		GO:0019725	cellular homeostasis	0.0414946		GO:0006793	phosphorus metabolic process	0.00248532						GO:0009607	response to biotic stimulus	3.7995e-12
				GO:0009058	biosynthetic process	3.6654e-07		GO:0010468	regulation of gene expression	0.0296525		GO:0015893	drug transport	0.0187607						GO:0006796	phosphate-containing compound metabolic process	0.00248532						GO:0006952	defense response	6.9732e-11
				GO:1901576	organic substance biosynthetic process	3.6654e-07		GO:0060255	regulation of macromolecule metabolic process	0.0296525		GO:0042493	response to drug	0.0187607						GO:0043412	macromolecule modification	0.0026224						GO:0044710	single-organism metabolic process	6.4964e-10
				GO:0010467	gene expression	1.09962e-06		GO:0006355	regulation of transcription, DNA-templated	0.0296525		GO:0055085	transmembrane transport	0.0187607						GO:0006464	cellular protein modification process	0.00289433						GO:0051704	multi-organism process	2.49043e-07
				GO:0044267	cellular protein metabolic process	2.02268e-06		GO:0051252	regulation of RNA metabolic process	0.0296525										GO:0036211	protein modification process	0.00289433						GO:0006468	protein phosphorylation	4.2912e-07
				GO:0008152	metabolic process	1.41053e-05		GO:2001141	regulation of RNA biosynthetic process	0.0296525										GO:0019538	protein metabolic process	0.00380447						GO:0016310	phosphorylation	1.02313e-06
				GO:0044260	cellular macromolecule metabolic process	3.43296e-05		GO:0019219	regulation of nucleobase-containing compound metabolic process	0.0296525																		GO:0006979	response to oxidative stress	1.5645e-05
				GO:0019538	protein metabolic process	5.60782e-05		GO:0051171	regulation of nitrogen compound metabolic process	0.0296525																		GO:0032501	multicellular organismal process	1.91465e-05
				GO:0071704	organic substance metabolic process	8.195e-05		GO:0065007	biological regulation	0.0296525																		GO:0044707	single-multicellular organism process	1.91465e-05
				GO:0044237	cellular metabolic process	0.000149229		GO:0050789	regulation of biological process	0.0296525																		GO:0008037	cell recognition	3.78231e-05
				GO:0044238	primary metabolic process	0.000273309		GO:0050794	regulation of cellular process	0.0296525																		GO:0009856	pollination	3.78231e-05
				GO:0043170	macromolecule metabolic process	0.000317072		GO:0019222	regulation of metabolic process	0.0300367																		GO:0009875	pollen-pistil interaction	3.78231e-05
				GO:0009987	cellular process	0.0149012		GO:0006857	oligopeptide transport	0.0326911																		GO:0022414	reproductive process	3.78231e-05
				GO:0008150	biological_process	0.0241054		GO:0015833	peptide transport	0.0326911																		GO:0044703	multi-organism reproductive process	3.78231e-05
				GO:0007275	multicellular organismal development	0.0382482		GO:0042886	amide transport	0.0326911																		GO:0044706	multi-multicellular organism process	3.78231e-05
								GO:0044699	single-organism process	0.0355507																		GO:0048544	recognition of pollen	3.78231e-05
								GO:0031323	regulation of cellular metabolic process	0.0398132																		GO:0009617	response to bacterium	3.78231e-05
								GO:0080090	regulation of primary metabolic process	0.0398132																		GO:0009620	response to fungus	3.78231e-05
								GO:0042221	response to chemical	0.0398132																		GO:0042742	defense response to bacterium	3.78231e-05
								GO:0071705	nitrogen compound transport	0.0398132																		GO:0043207	response to external biotic stimulus	3.78231e-05
								GO:0007017	microtubule-based process	0.0398132																		GO:0050832	defense response to fungus	3.78231e-05
																												GO:0051707	response to other organism	3.78231e-05
																												GO:0098542	defense response to other organism	3.78231e-05
																												GO:0006555	methionine metabolic process	5.33089e-05
																												GO:0006026	aminoglycan catabolic process	9.387e-05
																												GO:0006030	chitin metabolic process	9.387e-05
																												GO:0006032	chitin catabolic process	9.387e-05
																												GO:0006040	amino sugar metabolic process	9.387e-05
																												GO:0046348	amino sugar catabolic process	9.387e-05
																												GO:1901071	glucosamine-containing compound metabolic process	9.387e-05
																												GO:1901072	glucosamine-containing compound catabolic process	9.387e-05
																												GO:0006022	aminoglycan metabolic process	0.000569606
																												GO:0071554	cell wall organization or biogenesis	0.000792183
																												GO:0016998	cell wall macromolecule catabolic process	0.00138449
																												GO:0006464	cellular protein modification process	0.00152438
																												GO:0036211	protein modification process	0.00152438
																												GO:0044699	single-organism process	0.00165167
																												GO:0044036	cell wall macromolecule metabolic process	0.00360764
																												GO:0009086	methionine biosynthetic process	0.00441849
																												GO:0000096	sulfur amino acid metabolic process	0.00772742
																												GO:0043412	macromolecule modification	0.00968684
																												GO:0006096	glycolytic process	0.0112632
																												GO:0006090	pyruvate metabolic process	0.0141869
																												GO:0043086	negative regulation of catalytic activity	0.0186221
																												GO:0044092	negative regulation of molecular function	0.0186221
																												GO:0006793	phosphorus metabolic process	0.0236668
																												GO:0006796	phosphate-containing compound metabolic process	0.0236668
																												GO:0006950	response to stress	0.0298234
																												GO:0007585	respiratory gaseous exchange	0.0334811
																												GO:0005975	carbohydrate metabolic process	0.0345903
																												GO:0032787	monocarboxylic acid metabolic process	0.0449885
																												GO:0009611	response to wounding	0.0449961
