# Supplementary material for: Transcriptional analysis of defense mechanisms in upland tetraploid switchgrass to greenbugs
Source: BMC Plant Biol. 2017 Feb 16;17:46. doi: 10.1186/s12870-017-0998-2 (PMC5314684; doi:10.1186/s12870-017-0998-2)
Supplement: Additional file 4: — Data S2 Gene identity and expression profiles for data shown in Figures (XLSX 909 kb) [file 12870_2017_998_MOESM4_ESM.xlsx]

## Sheet: Figure2
A: Chlorophyll Metabolsim				Normalized Average Expression
	magnesium chelatase			D5.Con	D10.Con	D15.con	D5.Inf	D10.Inf	D15.Inf
	Pavir.J02544		MgC-1	3283.93	2645.73	2571.17	2544.51	974.033	1404.21
	Pavir.J16355		MgC-1	2400.17	1944.95	1914.46	2048.24	1046.25	1242.84
	Pavir.J19785		MgC-2	3809.67	3063.36	5898.06	2836.96	2027.88	3070.31
	Pavir.J14919		MgC-2	3313.45	2483.34	3628.92	2691.41	1834.83	2505.48
	Pavir.J28511		MgC-2	1531.94	1285.05	1990.48	1307.7	932.28	1244.65
	Pavir.Gb02136		MgC-2	21.7667	21.3966	30.8836	21.6957	17.0506	22.1193
	Pavir.J04333		MgC-2	2042.32	1971.05	2913.11	2360.15	1250.92	1708.3
	Pavir.J16750		MgC-2	1059.81	682.687	1031.16	1055.79	543.401	729.047
	Pavir.Cb02002		MgC-2	1518.33	1168.08	2076.04	1615.12	861.986	1214.32
	magnesium-protoporphyrin IX methyltransferase
	Pavir.Db02336		CHLM	653.103	457.707	710.802	767.317	373.237	316.405
	Pavir.J03914		CHLM	1034.57	681.219	994.524	1348.29	520.47	556.942
	magnesium-protoporphyrin IX monomethyl ester [oxidative] cyclase
	Pavir.Eb01151		CRD1	10359.7	9690.04	14549.5	10974.9	4179.95	5415.52
	Pavir.Ea00743		CRD1	13131	10549.6	17194.4	12301.1	4453.54	6697.88
	divinyl chlorophyllide a 8-vinyl-reductase
	Pavir.J26264		PCB2	239.499	154.489	330.007	209.44	115.888	130.797
	Pavir.Ia03699		PCB2	336.405	167.525	255.685	246.153	127.805	116.696
	protochlorophyllide reductase
	Pavir.Ia01994		POR	5245.49	4368.98	6500.03	5741.09	2931.49	3847.89
	Pavir.Ib03647		POR	2613.65	2084.59	3935.14	2660.95	1381.56	1777.43
	Pavir.Gb00246		POR	565.348	735.128	1100.51	663.894	601.422	589.233
	chlorophyll synthase
	Pavir.Eb03975		ChlSyn	1889.71	1395.68	1441.05	1550.22	1145.34	1182.24
	Pavir.Ea04077		ChlSyn	741.091	680.94	777.428	852.084	676.524	672.391
	chlorophyllide a oxygenase
	Pavir.Eb03989		CAO	6368.11	5713.24	7724.43	4778.71	2753.79	4073.53
	Pavir.Ea04092		CAO	4114.72	4054.97	4605.71	2827.79	1769.13	2289.04
	chlorophyll(ide) b reductase
	Pavir.Ib04150		CBR	281.446	194.358	295.997	233.328	341.93	320.784
	Pavir.Ia01116		CBR	252.326	219.169	246.212	242.216	776.949	353.689
	Pavir.J31380		CBR	451.196	527.053	434.753	765.494	2909.04	1213.12
	Pavir.J38707		CBR	1174.25	1117.12	962.632	1382.49	3089.75	1256.42
	Pavir.Ea00096		CBR	512.331	429.026	383.543	615.843	1314.47	505.431
	chlorophyllase 1
	Pavir.J24571		CLH-1	559.929	652.533	664.853	627.401	380.146	431.182
	Pavir.Ba03143		CLH-2	0	0	0	26.592	45.6743	29.336
	Pavir.J34925		CLH-2	2.75108	6.04966	5.27129	390.693	1241.15	555.732
	Pavir.Ba02632		CLH-2	1.08	1.01792	2.94409	10.1259	9.45573	11.0979
	pheophorbide A oxygenase
	Pavir.Ia04240		PAO	1519.22	1445.39	1971.09	2092.66	4194.74	2930.87
	Pavir.Ib00277		PAO	659.833	526.242	534.731	954.73	2866.33	1363.51
	Pavir.J13358		PAO	1252.94	1138.56	1309.73	1827.93	4841	2794.06
B: C4	Carbonic anhydrase			D5.Con	D10.Con	D15.con	D5.Inf	D10.Inf	D15.Inf
	Pavir.J05107		CA	76852.1	38544.6	66865.4	46769.9	14375.8	18185.3
	Pavir.J08788		CA	48087.1	22636	51514.6	34380.1	11136.4	14532.1
	PEPC
	Pavir.J09522		PEPC	293199	149710	162362	209737	73243	85049.2
	MDH
	Pavir.Fa00047		MDH	2682.48	2222.48	2830.2	3109.52	2182.81	2225.99
	Pavir.Fb02220		MDH	4178.6	4340.68	4448.17	4820.6	3569.7	4265.28
	NADP-ME
	Pavir.Ea00263		NADP-ME-1	22974	12225	29143.5	7653.77	4347.37	7033.6
	Pavir.Eb00308		NADP-ME-1	49657.5	20992.1	50526.2	23009.9	7718.16	15881
	Pavir.Ca02760		NADP-ME-2	25.7214	137.503	177.495	148.737	397.471	380.35
	Pavir.Ea02698		NADP-ME-2	674.038	1424.96	1431.31	2911	10894.4	6018.88
	Pavir.Eb02929		NADP-ME-2	1675.1	1843.22	1072.26	1674.45	2761.53	1994.29
	Pavir.Ea02983		NADP-ME-2	80.3538	56.3717	50.7663	31.0507	179.31	40.5578
	Pavir.J05582		NADP-ME-2	20.6348	76.2507	72.3997	107.902	417.257	304.672
	PPDK
	Pavir.J15849		PPDK	480637	338004	386063	382565	154377	210183
	Pavir.J02207		PPDK	532858	346186	388453	422505	136898	182745
	Pavir.Ib02006		PPDK	12730.4	7971.8	6494.09	7407.27	2261.38	1712.42
	PPDK-RP
	Pavir.Ba00752		PPDK-RP	7088.47	5116.43	5644.96	6133.13	3279.06	4980.19
	Pavir.Bb02952		PPDK-RP	6406.52	5981.93	7617.94	6066.96	3746.5	4958.34
	phosphoenolpyruvate carboxylase kinase
	Pavir.Aa01275		PEPcK-1	306.78	173.42	2524.93	142.17	534.387	1820.49
	Pavir.J20582		PEPcK-1	51.2562	38.3228	343.409	41.5478	142.993	229.359
	Pavir.J18292		PEPcK-2	10.423	8.98906	15.5436	11.0725	19.5603	15.575
	Pavir.Ga01176		PEPcK-3	23.3988	27.8296	30.0507	73.5048	11.6508	18.9382
	phosphoenolpyruvate carboxykinase
	Pavir.Ib01078		PEPCK-1	6315.99	6149.69	4942.45	6182.99	9599.82	9215.71
	Pavir.Ia03881		PEPCK-2	6462.25	6136.21	6778.67	5201.82	4790.79	6713.51
	Pavir.Ia03880		PEPCK-2	2159.62	1863.54	2030.14	1841.27	1476.85	2240.47
C: Calvin Cycle
	phosphoglycerate kinase			D5.Con	D10.Con	D15.con	D5.Inf	D10.Inf	D15.Inf
	Pavir.J00566		PGK-1	15886	11284.7	16813.7	13483.5	6870.14	7042.21
	Pavir.J14626		PGK-1	4860.59	3302.86	5703.88	5454.82	2953.38	2807.79
	Pavir.Aa03388		PGK-2	6381.31	6226.02	7646.68	7073.53	8854.76	8283.48
	Pavir.J07576		PGK-2	76.1045	104.452	200.298	288.686	771.171	587.77
	Pavir.Ab00469		PGK-2	4348.65	5046.88	6427.64	4440.22	5336.61	6190.7
	Pavir.J13866		PGK-2	281.05	402.613	590.258	468.651	940.918	869.786
	glyceraldehyde 3-phosphate dehydrogenase
	Pavir.Ab00480		G3PDH	166.132	214.139	288.416	236.76	611.374	552.279
	Pavir.J25477		G3PDH	522.302	702.461	707.967	589.214	1283.03	1114.93
	Pavir.J02390		G3PDH	4630.79	5649.71	6009.24	5400.9	7099.21	6619.67
	Pavir.Ca01865		G3PDH	4955.04	5674.51	6724.11	5966.76	7709.31	8304.19
	triosephosphate isomerase (TIM)
	Pavir.Ba01228		TPI	8696.66	6980.72	8365.47	7826.94	4578.61	4679.96
	Pavir.J26504		TPI	10161.4	8916.06	12262.2	9602.42	6490.85	7124.74
	fructose-bisphosphate aldolase, class I
	Pavir.Aa02208		FbPA-1	682.764	878.547	1048.29	1097.43	2703.09	2179.48
	Pavir.Ab01424		FbPA-1	565.932	614.458	581.252	523.668	1476.72	970.803
	Pavir.J40794		FbPA-1	183.626	269.896	343.495	271.779	814.339	671.093
	Pavir.Ea00724		FbPA-1	328.781	569.039	756.248	710.093	2206.02	1664.29
	Pavir.Ea03521		FbPA-1	1205.39	1564.63	2340.07	3381.17	8959.87	7548.56
	Pavir.J06306		FbPA-1	926.131	1500.52	1836.56	3075.98	9248.76	6227.24
	Pavir.Cb01993		FbPA-2	61291.1	32445.4	51473.5	43146.5	17941.9	27287.4
	Pavir.Da00569		FbPA-2	1794.18	531.666	1590.12	890.624	540.713	975.477
	Pavir.Db00800		FbPA-2	2090.68	778.261	1553.72	1105.06	488.245	755.935
	Pavir.Ha00839		FbPA-2	2445.87	1290.36	1484.12	1381.12	1547.18	1563.94
	Pavir.J02023		FbPA-2	57580.7	29249.2	50108.4	39937.8	15002.2	27362.5
	fructose-1,6-bisphosphatase I
	Pavir.Db00491		F16bPase-1	71.0895	62.7886	97.6366	61.1854	40.328	48.3552
	Pavir.Da00229		F16bPase-2	132.354	148.077	138.537	234.109	126.032	132.016
	transketolase
	Pavir.Da02287		TK	11741.1	8697.76	13028.3	10612.7	6432.02	6715.67
	Pavir.Db02317		TK	17430.5	13313.8	19805.6	14191	10945.3	13269.9
	sedoheptulose-bisphosphatase
	Pavir.J03580		SbPase	7177.47	5535.22	9115.24	7089.98	3464.98	4237.39
	Pavir.J34904		SbPase	6551.62	4264.69	8500.66	5789.19	2598.33	3562.78
	ribose 5-phosphate isomerase A
	Pavir.J11228		R5PI-1	6123.45	4759.22	4132.93	4287.34	1379.68	2050.57
	Pavir.Ia00485		R5PI-1	1034.96	720.235	991.619	796.992	252.46	423.654
	Pavir.J23683		R5PI-2	946.356	735.566	828.212	956.412	766.506	714.932
	Pavir.J17479		R5PI-2	150.336	120.74	133.044	151.712	113.45	119.977
	ribulose-phosphate 3-epimerase
	Pavir.Ba01530		RP3E	362.814	446.661	510.783	576.015	1000.26	844.967
	Rubisco-Small Subunit
	Pavir.J32704		Rubisco-SSU	18405.8	18092.1	36607.3	22051.1	21314.1	23213.1
	Pavir.Cb01593		Rubisco-SSU	18916.2	8100.9	18968.1	12762.5	6578.49	6879.35
	Pavir.Cb01387		Rubisco-SSU	17260.1	11212.2	25738.8	15039.3	9608.6	11924.3
	Pavir.Ca02105		Rubisco-SSU	48560.5	21419.4	41006.3	31077.6	9368.72	13438.4
	phosphoribulokinase
	Pavir.Ga00747		PRK	1464.94	1044.56	1383.35	1385.67	641.207	876.978
	Pavir.Aa01018		PRK	17645.2	9738.16	21392.9	14044.9	5467.19	9279.75
	Pavir.Ab02808		PRK	13429	6625.21	18135.1	10276.9	3898.18	5933.47
	Pavir.Ba02797		PRK	6424.52	4092.98	4558.15	4687.65	1548.91	2415.66
D: Sucrose Metabolsim
	Sucrose Synthase			D5.Con	D10.Con	D15.con	D5.Inf	D10.Inf	D15.Inf
	Pavir.Ib01813		SucSyn-1	1502.42	3933.52	847.248	2890.52	3109.47	1076.59
	Pavir.Ia03182		SucSyn-1	1321.06	2380.24	1072.24	1434.99	1203.07	1161.59
	Pavir.Da01892		SucSyn-2	2706.05	3512.23	3351.76	4849.86	12214.4	7755.54
	Pavir.Db02070		SucSyn-2	1128.77	1549.44	1344.97	1914.04	3729.57	2520.62
	Pavir.Ia03415		SucSyn-2	795.869	877.205	822.164	785.687	1776.93	1057.91
	Pavir.J41086		SucSyn-2	967.748	1007.42	1114.73	941.36	2061	1507.91
	sucrose-phosphate Synthase
	Pavir.J34574		SucPSyn-1	1559.21	1714.36	1235.9	1229.87	1184.85	1138.48
	Pavir.J36866		SucPSyn-1	35.2634	34.7353	31.9353	27.8608	27.0392	23.0527
	Pavir.J05550		SucPSyn-1	753.602	809.096	865.989	846.902	739.159	892.086
	Pavir.Fa00990		SucPSyn-1	742.224	771.97	873.643	683.121	760.617	716.744
	Pavir.Aa03125		SucPSyn-2	740.491	776.464	883.135	687.213	930.088	921.704
	Pavir.Fb01074		SucPSyn-2	1855.44	1651.21	1685.03	1585.46	2062.37	1974.35
	Pavir.J05632		SucPSyn-3	2564.13	1388.74	1703.91	1404.5	609.274	962.395
	Pavir.J30592		SucPSyn-3	2501.91	1512.22	1663.81	1151.04	742.709	793.815
	Pavir.Hb01394		SucPSyn-3	3690.66	1335.76	2408.49	1836.65	1937.53	1499.74
	Sucrose-phosphatase
	Pavir.Ea01377		SucPase-1	1547.36	1067.38	1633.67	1312.86	1112.8	1087.56
	Pavir.Eb01336		SucPase-1	1210.4	794.053	1299.95	868.422	932.424	914.295
	Pavir.Ca01201		SucPase-2	16.1924	29.6004	47.2541	325.087	1408.45	1200.06
	Pavir.J00020		SucPase-2	29.6432	68.768	48.1606	210.542	809.049	677.67
	Invertase
	Pavir.Aa01980		Inv-1	22.9645	68.8451	70.2079	586.188	3691.72	1899.76
	Pavir.Ab01813		Inv-1	81.8632	243.197	270.867	793.904	2880.43	1231.74
	Pavir.J08684		Inv-1	82.6377	567.904	386.694	264.065	885.509	883.652
	Pavir.Gb00742		Inv-1	121.943	118.654	82.2191	128.65	623.156	102.702
	Pavir.Ga00890		Inv-1	32.4938	60.6101	50.8667	48.9358	435.93	43.8198
	Pavir.Ab00047		Inv-1	48.0359	80.5508	118.913	132.363	256.591	314.772
	Pavir.Bb00541		Inv-2	505.317	626.517	598.879	574.543	673.68	441.256
	Pavir.Ea04118		Inv-2	732.35	544.777	555.219	519.189	466.001	469.967
	Pavir.J34286		Inv-2	68.8745	89.4472	76.8564	77.0816	61.0948	45.6031
E: Starch Metabolism
	Starch Branching enzyme			D5.Con	D10.Con	D15.con	D5.Inf	D10.Inf	D15.Inf
	Pavir.Ga01926		SBE-1	4103.51	2687.29	3043.44	2724.39	1717.28	2083.52
	Pavir.Gb01769		SBE-1	3086.49	2395.89	2293.15	3225.68	1245.38	1433.36
	Pavir.Db00029		SBE-2	395.054	396.236	487.52	406.73	752.106	393.989
	Pavir.J01199		SBE-2	428.354	474.32	591.435	643.861	996.374	498.108
	glucose-1-phosphate adenylyltransferase
	Pavir.Fa01398		G1PAT-1	4888.99	5712.27	5559.37	4388.71	2612.69	3202.91
	Pavir.Fb00791		G1PAT-1	5848.69	6123.64	6039.55	6135.3	5037.99	5577.77
	Pavir.J09198		G1PAT-1	4801.29	5088.57	6439.23	6079.42	4254.52	4324.25
	Pavir.J13121		G1PAT-2	1000.88	1108.84	1529.6	2513.42	4586.99	3067.07
	starch synthase
	Pavir.Aa00710		StarSyn	1412.68	2033.34	1414.29	1407.2	990.487	1040.29
	Pavir.Ab02990		StarSyn	1665.95	1506.77	1493.81	1404.69	772.455	854.137
	starch phosphorylase
	Pavir.J37748		StarP-1	783.094	576.965	587.152	576.218	411.278	379.361
	Pavir.J03777		StarP-1	4084.67	2767.76	2120.77	2639.81	1615.13	1795.11
	Pavir.J15987		StarP-2	1385.14	1182.82	1129.69	1346.86	1221.75	843.895
	Pavir.Ia00392		StarP-2	177.308	157.311	148.181	147.596	126.053	76.5933
F: Nitrogen Metabolism
NR	nitrate reductase			D5.Con	D10.Con	D15.con	D5.Inf	D10.Inf	D15.Inf
	Pavir.J20446		NR	6956.69	1444.87	4687.35	4147.52	1602.23	2005.33
1.7.7.1	ferredoxin-nitrite reductase
	Pavir.Aa00599		fNiR	4133.41	1442.42	2294.75	2350.34	1056.87	597.675
	Pavir.J03218		fNiR	4237.8	1797.01	2744.69	2289.76	1102.21	580.209
6.3.1.2	glutamine synthetase
	Pavir.J36784		GlnSyn-1	2589.22	1815.22	2886.35	1461.74	1069.45	1632.04
	Pavir.Ib00795		GlnSyn-1	582.593	377.898	647.777	462.829	526.975	547.916
	Pavir.J34265		GlnSyn-1	8456.85	6411.48	3734.97	4262.27	1629.5	1924.95
	Pavir.Ab02900		GlnSyn-2	7741.49	7978.42	6346.53	10931.8	22858.6	16507.2
	Pavir.Aa00420		GlnSyn-2	6021.02	6394.98	6766.48	7503.08	13718.7	11399.6
	Pavir.Ia00863		GlnSyn-2	21.7302	25.1896	37.2896	26.2455	294.961	62.9134
	Pavir.J06963		GlnSyn-2	37.2975	34.2614	151.955	33.6356	149.201	40.451
1.4.1.4	glutamate dehydrogenase, NADP+
	Pavir.Ea01858		GluDHa	777.915	750.062	727.767	658.354	500.891	567.754
	Pavir.Eb01541		GluDHa	483.321	483.703	425.536	370.15	308.797	338.702
1.4.1.3	glutamate dehydrogenase NAD+
	Pavir.Gb01193		GluDHb-1	78.1067	103.798	81.3079	370.419	2212.53	698.426
	Pavir.Ga00655		GluDHb-1	4.88207	6.87776	6.64517	26.025	329.982	97.7942
	Pavir.J00062		GluDHb-2	412.349	597.213	509.33	465.038	480.045	694.78
1.4.1.13	glutamate synthase NAD(P)
	Pavir.Ea02397		GluSynA-1	3667.87	4243.98	3042.33	4477.64	6628.41	3848.99
	Pavir.Eb02761		GluSynA-1	2230.02	1999.86	1556.23	2455.61	4255.82	2172.38
	Pavir.J01002		GluSynA-2	4539.53	5334.01	1446.99	5645.89	1003.25	1105.14
	Pavir.J04439		GluSynA-2	1093.13	914.1	378.683	999.372	170.802	280.389
1.4.7.1	glutamate synthase (Ferrodoxin)
	Pavir.Ba00105		GluSynB	15942.7	8370.29	7655.53	9455.68	5689.35	5653.37
	Pavir.Bb03571		GluSynB	18982.4	10997.3	8764.75	12480.7	8076.66	7634.95
2.6.1.1	aspartate aminotransferase 4
	Pavir.Eb03232		AAT	65642.1	54187.2	63021	49444.6	17687.8	30820.1
	Pavir.Ea02781		AAT	29422.3	24913.7	23967.9	25218.5	12214.8	15435.2
	Pavir.J38063		AAT	1585.57	1202.71	1980.35	1560.47	1598.47	1791.63
	Pavir.Ab01214		AAT	6449.61	5607.12	8325.97	5286.66	2879.33	3601.91
	Pavir.J06248		AAT	2909.52	2696.5	4170.54	2572.85	1338.16	1724.73
	Pavir.Ab03171		AAT	576.637	716.509	940.199	432.866	824.416	619.898
6.3.5.4	asparagine synthase (glutamine-hydrolysing)
	Pavir.Da01920		AsnSyn-1	284.271	257.051	268.123	307.814	415.248	479.37
	Pavir.Ib01359		AsnSyn-1	1033.57	896.896	966.579	2431.27	2522.7	1386.48
	Pavir.Db02022		AsnSyn-2	604.633	603.324	501.648	435.289	542.405	402.833
	Pavir.Ia03597		AsnSyn-2	8734.36	2181.7	630.503	7008.37	11151	2268.24

## Sheet: Figure3
			Normalized Average Expression
A: RBOH, Catalase, SODs			D5.Con	D10.Con	D15.con	D5.Inf	D10.Inf	D15.Inf
	RBOH	Pavir.Hb00822	3866.58	2809.17	2115.21	3415.28	3990.68	2440.38
		Pavir.Eb03047	733.363	839.599	736.573	573.864	430.149	492.923
		Pavir.J06924	962.951	1417.49	962.718	1327.25	3621.76	1939.79
		Pavir.J05556	98.4667	91.1721	98.5627	242.903	641.561	409.999
		Pavir.J16468	29.2374	59.6373	54.9531	89.2095	299.577	187.229
	Catalase	Pavir.Ib00230	5446.86	3783.63	5680.62	3571.32	1676.69	2512.89
		Pavir.Ia04471	4330.47	3420.48	3877.45	3148.46	1454.41	2611.43
		Pavir.J03636	2221.69	2944.83	2406.54	2690.4	5617.89	3536.4
		Pavir.Db00032	1454.95	1735.27	1537.18	2331.64	6986.95	3459.34
		Pavir.Aa03513	10303.6	17739.7	14840.1	38624.2	60871.1	44920.8
		Pavir.J33361	8543.9	10396.2	7157.72	17369	17300	12673.9
	Fe/Mn SOD	Pavir.J35210	60.3705	44.2761	49.26	82.6574	46.2516	35.2276
		Pavir.Cb01229	1023.55	1053.02	1375.79	1152.69	1550.51	1481.78
	Cu/Zn SOD	Pavir.Ib01670	1224.69	1592.23	1673.46	2588.57	5578.88	5432.94
		Pavir.Bb03649	293.055	342.879	531.105	652.163	1355.13	1308.54
		Pavir.Ia03702	1874.21	2626.4	2798.34	3283.63	6256.2	6652.7
		Pavir.Ba00131	789.589	735.89	1094.25	856.479	1761.42	1590.41
B: Peroxidases (PF00141)			D5.Con	D10.Con	D15.con	D5.Inf	D10.Inf	D15.Inf
	Ascorbate Peroxidase	Pavir.Ba00319	12309	5521.79	8799.63	8959.91	12124.5	12767
		Pavir.J38191	2943.93	1339.6	2117.92	2239.82	2831.88	3531.26
		Pavir.Ib01329	602.104	968.408	1389.99	1893.09	3822.68	3847.7
		Pavir.J34168	587.272	856.687	1318.9	1236.02	2714.13	2219.56
		Pavir.Ga01801	617.864	758.115	556.433	788.014	1111.83	1049.71
		Pavir.Gb01642	396.043	320.132	200.364	477.936	507.557	504.501
		Pavir.Gb01893	4947.25	3932.93	4420.49	5057.04	1371.05	2084.74
		Pavir.J25379	2995.71	2529.21	2903.03	3013.45	847.892	1399.26
		Pavir.Ga02392	3529.2	2590.16	3250.93	3305.83	1374.03	1691.5
		Pavir.Gb00775	829.302	450.517	735.603	767.791	248.834	303.126
		Pavir.Fa00467	2934.93	2570.82	2053.8	1934.28	954.356	1136.01
		Pavir.Fb01909	947.358	774.315	1011.92	622.143	554.243	696.706
	Other Prx	Pavir.Ea01261	83.0545	173.731	217.668	2493.08	14700.6	9989.87
		Pavir.Ab01492	7.31571	102.436	73.7849	135.986	1127.03	709.237
		Pavir.Ea03119	64.6661	207.689	233.262	357.579	1562.87	1105.23
		Pavir.Eb01281	22.3581	74.8978	133.309	175.982	839.406	651.727
		Pavir.Eb03999	332.953	562.185	431.683	1920.7	5283.05	3286.9
		Pavir.Ea01477	62.4697	64.7809	51.9598	170.637	493.275	327.154
		Pavir.J09495	1.04726	0	1.14718	30.0556	104.011	67.5766
		Pavir.J35205	63.5869	84.3801	76.7886	57.572	151.472	126.929
		Pavir.Bb03601	206.694	1672.27	1292.29	5856.77	10613.2	12849.1
		Pavir.Aa01803	79.7384	293.291	225.943	1105.22	5275.42	4701.4
		Pavir.J38154	0	9.01311	5.51036	151.175	689.51	654.089
		Pavir.Da00146	29.5226	33.7071	31.8909	43.0416	152.871	142.561
		Pavir.Bb03602	58.3144	298.761	306.689	256.629	916.27	1729.73
		Pavir.J37141	18.3784	54.4843	54.6112	33.9571	186.723	269.829
		Pavir.Ab00921	589.747	1309.56	1056.81	2697.17	7994	4024.4
		Pavir.J17608	4.4608	3.88745	1.23921	9.84677	43.3603	19.3023
		Pavir.Ca00776	238.403	747.338	662.012	936.689	3212.67	1480.53
		Pavir.J01083	161.845	386.312	321.976	627.977	2047.56	886.942
		Pavir.J13460	115.695	443.138	339.312	536.078	1925.1	747.359
		Pavir.Ia00363	116.349	249.919	443.765	711.08	2845.72	1545.66
		Pavir.J00050	81.3639	198.973	230	393.471	1721.34	956.497
		Pavir.Ea01469	35.5297	94.5141	115.784	131.846	431.074	277.981
		Pavir.Eb03437	39.8867	94.7854	93.4739	192.59	1431.3	661.428
		Pavir.J00071	16.0532	72.5277	101.748	167.37	1245.71	639.709
		Pavir.J35637	9.70568	29.7591	24.7506	39.422	215.178	94.914
		Pavir.Ga00258	23.8988	171.048	179.689	1367.89	6684.04	1713.98
		Pavir.J20212	64.8432	59.5539	70.9641	340.059	1884.41	497.485
		Pavir.Eb02275	16.2775	9.80629	12.8608	41.6649	276.713	81.3058
		Pavir.Cb01386	13.108	8.27194	6.97517	21.002	119.652	31.6655
		Pavir.J25062	9.24566	34.5084	43.0739	273.673	1327.35	225.55
		Pavir.J15786	0	5.53931	2.76675	38.4147	680.777	70.8885
		Pavir.Ib01762	7.09306	43.1559	89.3712	59.9879	406.312	51.7441
		Pavir.Da00014	4.35692	13.3618	21.7779	27.5764	95.701	22.2349
		Pavir.Fb01080	1.80951	38.7727	33.5459	21.1922	147.993	46.4584
		Pavir.Bb03603	68.7168	143.133	156.686	1704.36	2142.52	1610.45
		Pavir.Ba00167	2.77429	8.776	8.41431	60.2778	107.379	40.8157
		Pavir.J19173	125.431	563.516	805.405	258.536	276.889	503.824
		Pavir.Bb02402	608.239	718.614	769.115	707.303	130.391	279.48
		Pavir.J19473	173.62	110.233	245.73	111.868	62.5072	81.7115
		Pavir.J17188	69.0859	62.8843	97.1861	35.0245	21.8667	53.4239
		Pavir.Fb00708	143.57	91.0588	121.823	83.15	77.2241	93.8049
		Pavir.Aa02780	33.8693	16.1143	52.6458	34.8504	24.294	17.0171
		Pavir.Ba00165	89.1005	51.4803	27.6184	156.508	43.0518	27.8735
C: Laccases (PTHR11709:SF9)			D5.Con	D10.Con	D15.con	D5.Inf	D10.Inf	D15.Inf
		Pavir.J21165	20.2222	24.4287	22.8057	484.887	5510.2	704.2
		Pavir.J30468	0	0	1.15623	31.97	313.264	41.4894
		Pavir.J38888	3.8347	1.17473	1.23921	16.8253	156.602	21.6893
		Pavir.J39579	11.7762	7.16943	13.8937	47.1182	339.371	51.7396
		Pavir.Aa01464	1.20329	0	1.15623	30.331	244.709	32.3304
		Pavir.Aa00483	3.37363	9.47234	6.06085	330.291	2847.43	467.721
		Pavir.J13781	15.0202	13.2104	13.7437	87.8712	671.544	76.4845
		Pavir.J23648	13.1153	9.37501	15.6132	66.4058	461.594	59.2244
		Pavir.J16177	6.55175	7.3364	5.60971	47.6183	914.227	116.93
		Pavir.J37213	0	0	1.23921	8.36304	115.912	17.2856
		Pavir.Ha00144	0	0	1.15623	7.30264	58.9767	18.285
		Pavir.Ha00143	0	2.07144	1.14718	26.2876	195.851	48.8645
		Pavir.J19389	0	0	0	10.1855	80.259	21.9005
		Pavir.J17672	24.0861	36.6436	52.4109	80.1837	207.328	71.0715
		Pavir.J13678	8.24095	13.1346	18.3707	122.09	450.786	338.035
		Pavir.J09526	25.5298	38.1141	39.6296	202.926	572.941	405.016
		Pavir.Ea03399	8.43016	7.27189	8.4922	72.6837	361.118	179.723
		Pavir.Ha00145	6.60391	6.43073	4.0777	263.867	658.403	400.348
		Pavir.J02941	4.01622	5.80007	2.3425	130.199	300.97	167.012
		Pavir.J14345	10.2559	61.6657	114.186	94.5374	322.44	363.464
		Pavir.J09261	4.51295	25.6296	34.318	31.8347	99.2448	116.996
		Pavir.Eb03311	17.4318	54.2339	28.2918	20.9587	26.8272	27.8219
		Pavir.Ia03767	4.03442	88.3468	163.569	25.6657	131.86	129.078
D: GSTs (PF00043 and PF02798)			D5.Con	D10.Con	D15.con	D5.Inf	D10.Inf	D15.Inf
		Pavir.Ea02798	1530.88	2081.47	2619.71	2425.71	5738.22	5396.29
		Pavir.J25578	65.1162	90.892	158.345	129.74	402.793	343.747
		Pavir.Eb03308	282.536	428.732	801.257	468.698	1439.01	1464.09
		Pavir.J12432	394.383	865.073	651.168	536.896	1190.08	1250.9
		Pavir.Ea03876	167.086	340.334	201.323	1556.62	5932.31	5208.5
		Pavir.J19798	59.4815	81.6804	69.0468	112.93	254.249	237.051
		Pavir.J11418	101.165	128.254	133.561	180.809	475.675	412.704
		Pavir.Ib02545	63.8877	113.115	106.384	447.602	1307.31	1008.49
		Pavir.Ca01183	2.17751	8.05574	7.22014	29.0055	92.3024	71.5411
		Pavir.Ca00348	178.792	241.371	242.48	394.082	813.444	713.147
		Pavir.Ea03874	9.71918	21.4325	26.5954	49.2518	131.245	111.501
		Pavir.Ca00349	1270.39	945.265	850.163	1706.37	4026.57	3248.44
		Pavir.J35733	45.916	104.321	123.398	299.125	796.531	533.478
		Pavir.Ia02930	15.8606	36.0108	27.6255	134.251	418.523	274.081
		Pavir.Ib01317	9.54547	19.0044	13.6061	71.5128	320.93	209.572
		Pavir.Db00237	3.87404	19.4125	14.5898	45.2917	165.092	115.169
		Pavir.Ia02955	5.06756	4.2442	5.70402	22.9627	98.3932	71.1143
		Pavir.Ea01938	118.946	151.749	197.919	226.859	504.216	392.418
		Pavir.Aa02378	126.838	199.666	292.159	713.137	1604.39	1475.42
		Pavir.J24327	270.965	474.365	589.185	1735.91	3501.27	3107.15
		Pavir.Ca01184	42.8294	84.7923	78.1819	164.745	380.772	399.071
		Pavir.Eb03252	15.9396	19.4132	21.686	33.1366	54.6151	56.8735
		Pavir.Ea03875	4.51295	7.87868	8.57207	21.8791	45.3697	45.2929
		Pavir.Ia02927	25.5468	61.386	65.9239	555.009	798.274	859.821
		Pavir.Ib02480	53.8184	34.5189	40.5158	168.926	212.17	206.526
		Pavir.Ea01494	2002.26	2021.82	2680.35	3545.87	5063.09	4349.36
		Pavir.Ib02389	21.3965	29.7508	40.4058	48.3468	81.3413	65.7466
		Pavir.Ea01564	192.09	180.107	273.105	294.485	387.526	342.468
		Pavir.Ia03625	23.9974	59.7561	121.031	109.961	241.264	172.007
		Pavir.Ib02543	284.148	295.664	238.783	947.524	2064.4	1473.03
		Pavir.Ba01974	48.525	37.6498	40.9984	94.1748	173.917	122.579
		Pavir.Bb00548	6.83611	10.8214	11.6073	131.517	354.362	184.537
		Pavir.J04554	11.0851	15.228	17.581	65.0064	169.041	98.6953
		Pavir.J36664	6.14791	14.5995	10.2883	63.6736	112.731	86.4792
		Pavir.Ia02931	9.4924	23.0693	18.6285	50.34	89.3292	70.2727
		Pavir.Ea03568	18.8524	65.0173	80.1066	148.572	240.537	162.874
		Pavir.J35734	20.6261	36.4326	45.6904	74.8487	128.484	70.0732
		Pavir.Ib02488	2.17751	6.4524	1.23921	51.8007	112.687	39.0047
		Pavir.Fb00263	65.6995	143.334	108.84	946.376	3876.41	1282.28
		Pavir.Eb03877	10.237	6.79363	9.09507	130.978	536.092	202.69
		Pavir.Ia02959	6.30484	7.48562	7.15044	41.9293	279.606	74.6798
		Pavir.Cb01891	1441.75	1125.28	1176.51	1605.38	2584.36	1817.54
		Pavir.Ab02086	919.067	891.454	984.086	1259.12	3190.07	2114.58
		Pavir.Aa01645	636.994	691.582	859.959	876.372	1844.86	1265.19
		Pavir.J22570	29.2737	51.8395	91.7851	136.637	570.232	292.429
		Pavir.Ea02497	431.645	863.808	884.094	963.08	2335.05	1584.23
		Pavir.Ib02490	11.2892	28.2312	19.198	27.0408	109.645	56.4979
		Pavir.J02614	304.544	820.771	1005.47	885.422	2161.46	1146.12
		Pavir.Ea03827	245.108	827.591	704.555	713.176	1779.11	1048.14
		Pavir.J37949	1561.64	1555.95	1698.46	2233.26	2018.9	2346.56
		Pavir.J19928	931.219	956.748	1092.17	1382.94	1169.74	1283.59
		Pavir.J20172	5.2513	23.8957	121.46	615.771	65.0013	488.831
		Pavir.Bb02526	0	6.38219	35.2053	156.841	28.3563	144.601
		Pavir.Ib03411	41.336	70.5827	80.2657	338.999	550.226	835.943
		Pavir.J07816	1.20329	9.5705	8.25511	19.714	79.9955	109.876
		Pavir.Ia02848	4.99618	21.3344	11.0484	26.9563	41.5278	70.5392
		Pavir.J11386	1531.87	1502.51	1707.17	1645.66	1801.63	1962.51
		Pavir.J00204	632.777	589.574	669.303	660.844	705.783	811.358
		Pavir.J21423	22.8671	36.5568	80.7429	32.9113	166.605	407.308
		Pavir.Ca00666	2410.66	3203.85	4445.25	3168.28	3803.25	4378.38
		Pavir.J21371	12.9041	35.0034	82.9367	11.1655	60.8575	51.6521
		Pavir.J24136	1327.87	1598.7	2297.29	1344.86	1428.14	1408.5
		Pavir.J02613	47.9737	36.5311	73.6445	30.4808	22.5992	29.9377
		Pavir.Eb01487	2210.99	1485.12	1462.32	1341.07	816.834	803.965
		Pavir.Aa02905	3937.75	3485.86	3284.67	3465.66	2785.58	3181.36
		Pavir.Aa00123	376.084	244.55	235.886	305.18	155.103	175.371
		Pavir.Eb02132	2068.26	1453.76	1874.51	1640.06	509.587	682.604
		Pavir.Ia01177	86.0295	71.8878	87.2532	55.3453	7.61539	17.7024
		Pavir.J32238	396.013	424.912	402.003	397.505	288.897	295.845
		Pavir.J27828	102.441	6.63398	9.40343	27.9234	55.7927	31.9255

## Sheet: Figure4
			Normalized Average Expression
A. Salicylic Acid			D5.Con	D10.Con	D15.con	D5.Inf	D10.Inf	D15.Inf
	PBS3	Pavir.Bb01162	13.8849	22.8105	25.5994	77.9215	292.933	115.564
	EPS1	Pavir.Fb00138	6.10282	23.2003	33.8602	35.6527	230.026	159.511
	SA-Esterase	Pavir.Eb02281	29.779	77.2823	94.2065	466.926	1389.18	762.502
		Pavir.Ea00978	8.75134	36.6713	16.0532	226.699	689.726	321.769
B. Jasmonic Acid			D5.Con	D10.Con	D15.con	D5.Inf	D10.Inf	D15.Inf
	LOX	Pavir.J06563	17.3663	3929.73	4935.6	361.549	3585.1	1593.84
		Pavir.Fa00425	30.3491	216.732	183.761	666.028	4652.64	3078.54
		Pavir.J06980	14.5749	104.774	67.719	229.073	1929.4	1243.81
		Pavir.J37193	44.1957	126.451	92.7692	185.678	864.833	575.154
		Pavir.Ib04405	37.6198	79.322	66.9148	113.235	632.223	393.495
		Pavir.J10373	407.599	745.698	493.116	803.422	1508.78	988.854
		Pavir.Ia04367	339.143	465.146	394.376	752.352	1487.79	899.46
		Pavir.Ia00806	44.705	98.605	55.2113	114.722	313.669	252.265
		Pavir.Ga01672	213.421	593.274	494.219	412.998	1108.43	853.91
		Pavir.Cb01459	81.6518	238.852	234.118	179.625	458.146	415.482
	AOS	Pavir.Ia00327	65.0692	139.701	148.424	244.431	676.32	466.283
		Pavir.J09287	73.0768	117.242	146.924	272.91	486.36	431.916
	AOC	Pavir.J13901	386.77	753.421	548.286	874.711	1521.64	1256.57
	JAR	Pavir.Ea02445	324.97	1568.93	578.148	464.152	530.95	428.689
		Pavir.J03741	2971.76	2863.61	2851.1	2166.1	1151.47	1245.57
		Pavir.J04022	2321.37	2505.94	2385.6	1888.49	1117.2	1539.57
	JMT	Pavir.Ea02538	16.3277	24.9149	14.6534	41.3883	264.297	186.114
		Pavir.Eb02945	0	0	6.07159	4.83115	44.1949	43.0214
	Jaz	Pavir.Ba02147	9420.49	9110.55	7071.62	9222.79	3506.59	4546.54
		Pavir.Ga00044	1338.48	1546.81	1475.95	899.974	656.096	795.368
		Pavir.Bb01868	3228.26	3028.61	6483.01	4025.71	2930.54	5248.7
		Pavir.J28912	10.5913	95.0053	97.3285	59.898	48.8906	102.185
		Pavir.Ib02802	8.36294	39.6591	52.527	37.6579	30.7778	49.7234
		Pavir.J35485	413.401	1150.88	1118.41	1485.22	4319.65	2961.18
		Pavir.Ib00502	20.1462	56.6996	71.0768	367.545	2228.56	1022.67
		Pavir.Ib02579	7.7435	22.3946	20.5348	79.9135	358.203	215.337
		Pavir.Ia04373	19.2092	83.8583	78.3642	435.238	2750.36	827.585
		Pavir.J27621	0	14.487	21.8989	16.1705	175.983	42.7545
		Pavir.J21211	8.67116	41.8068	40.4872	36.3668	129.092	55.4526
		Pavir.Ib00496	3.3808	24.3075	14.6701	33.1635	101.666	42.3984
		Pavir.J20750	3.42489	11.0138	8.15897	10.9293	41.4261	21.2797
		Pavir.Ib01897	1742.4	2208.59	1757.95	2724.28	2895.77	2178.53
		Pavir.Ia04379	101.196	530.662	737.583	440.676	1033.66	764.911
		Pavir.Ba01870	40.711	332.936	266.24	211.833	652.585	343.893
		Pavir.Gb01725	37.4395	342.676	239.574	169.471	441.95	401.744
		Pavir.J12543	235.159	325.881	376.002	422.521	529.91	512.647
		Pavir.Bb00312	7.33487	29.7767	21.9058	31.4737	66.0964	59.4622
		Pavir.J05578	20.5108	154.367	117.151	53.4387	140.856	89.8597
C. Ethylene			D5.Con	D10.Con	D15.con	D5.Inf	D10.Inf	D15.Inf
	ACS	Pavir.J11398	17.3895	30.8709	32.7449	251.426	1095.8	514.075
		Pavir.Gb01017	51.0828	70.6333	194.226	215.868	737.634	711.03
		Pavir.Db02354	599	512.32	792.577	366.566	368.189	408.934
		Pavir.J00939	519.158	292.573	655.538	348.503	375.296	483.403
	ACO	Pavir.Ca01180	15.4594	24.71	25.499	51.6561	143.072	83.7163
		Pavir.Ca01179	289.992	479.306	384.299	1059.61	3576.93	2248.62
		Pavir.J33804	54.2178	72.7484	94.1234	900.632	3106.08	1278.28
		Pavir.J25986	575.117	325.3	910.456	443.214	47.2405	213.056

## Sheet: Figure5
A: PR Genes			Normalized Average Expression
			D5.Con	D10.Con	D15.con	D5.Inf	D10.Inf	D15.Inf
	PR1	Pavir.Ib01212	57.9709	99.3465	225.274	11245.3	38437.3	30576.9
		Pavir.J38392	41.0295	48.8725	79.1627	4488.63	14433	11252.8
		Pavir.J37785	25.0264	16.7498	36.7175	4763.13	23741.8	17614.9
		Pavir.J17205	1.04726	0	0	11.8091	157.664	38.7368
	PR2	Pavir.Eb03869	97.9741	182.632	179.955	8374.37	25914.9	21356.7
		Pavir.J00570	8.91042	17.0823	25.3124	29.8701	116.112	24.6904
	PR3	Pavir.J04987	5.58388	13.9511	7.98966	85.9564	360.162	256.458
		Pavir.J01684	15.1299	21.111	17.7871	89.5085	364.901	214.647
		Pavir.Da01670	129.373	214.421	373.017	446.603	2274.47	2737.65
		Pavir.Da00720	6.77084	349.452	202.479	49.73	234.97	282.792
	PR4	Pavir.J31186	31.0874	116.996	245.587	2356.11	8154.13	7000.64
		Pavir.Hb00592	15.3571	67.9439	131.074	1094.09	4273.13	3418.6
		Pavir.J34849	36.0971	34.6875	59.7404	151.953	1148.13	845.405
	PR5	Pavir.Bb02667	738.786	988.197	587.087	671.766	431.423	289.448
		Pavir.Ba01219	273.564	247.746	146.834	320.43	83.9348	56.0368
		Pavir.J18573	290.417	212.76	143.963	282.12	310.047	162.91
		Pavir.J04718	294.31	225.463	182.396	292.491	264.922	212.662
B: Chitin Related PFAMs: Chitinase (PF00182), Chitin Recognition (PF00187)
			D5.Con	D10.Con	D15.con	D5.Inf	D10.Inf	D15.Inf
		Pavir.J08192	252.35	181.172	436.647	4405.6	16274.8	3803.53
		Pavir.J36772	30.1362	193.347	79.2839	393.421	2679.77	419.849
		Pavir.Ga01516	85.5891	49.3438	76.167	251.466	1590.86	545.103
		Pavir.Ib00193	13.9022	44.9068	74.6453	554.833	3475.93	1689.67
		Pavir.J01684	15.1299	21.111	17.7871	89.5085	364.901	214.647
		Pavir.J06535	67.827	142.073	167.557	1440.59	4479.86	4028.29
		Pavir.J04987	5.58388	13.9511	7.98966	85.9564	360.162	256.458
		Pavir.Ia04457	234.977	1093.86	835.217	3238.07	10516.3	10834.5
		Pavir.J09458	30.3723	204.508	256.168	725.021	4020.96	4263.4
		Pavir.Da01670	129.373	214.421	373.017	446.603	2274.47	2737.65
		Pavir.J17463	53.656	37.3194	49.0691	29.6711	247.071	259.398
		Pavir.J06245	0	1.05353	2.22321	3.63829	140.888	119.256
		Pavir.J14682	7.8939	19.0332	12.3566	7.96185	38.6719	45.9699
		Pavir.Aa01411	318.076	2041.37	1836.33	417.693	972.928	731.942
		Pavir.Ab02160	40.1981	373.402	388.84	99.5789	299.907	229.081
		Pavir.Da00720	6.77084	349.452	202.479	49.73	234.97	282.792
		Pavir.J30426	341.995	444.862	560.192	441.894	519.424	529.823
		Pavir.Ba01677	114.593	318.704	453.691	209.309	437.404	414.532
C: Protease Inhibitors
			D5.Con	D10.Con	D15.con	D5.Inf	D10.Inf	D15.Inf
	i4 - SERPIN	Pavir.Ia01291	320.422	441.534	465.843	462.539	786.146	667.197
		Pavir.Ia01290	64.1962	123.761	108.529	161.816	260.314	191.748
		Pavir.Eb00055	270.717	470.182	404.022	508.314	676.995	667.347
		Pavir.Ib03939	351.684	465.236	449.01	445.286	531.557	520.55
	i12 - Bowman-Birk	Pavir.J01901	23674.9	22204.6	9090.6	13850.7	5895.82	8430.69
		Pavir.Ea00625	45.9496	494.07	795.084	481.664	5713.3	1856.88
		Pavir.Ea03384	57.5964	547.171	333.903	1218.85	4180.66	2636.97
		Pavir.Eb00551	9.59039	51.5055	114.223	129.794	831.279	572.375
	i13 - Potato inhibitor Type-I	Pavir.Da01916	101.101	58.6125	42.0115	1855.73	12443.2	7290.18
		Pavir.Db02017	0	0	0	7.01724	37.0521	18.1859
		Pavir.J21238	21.5081	24.4229	27.4321	111.694	276.244	141.788
		Pavir.Gb02124	18.0238	19.0181	23.0787	417.616	6880.47	968.505
		Pavir.Ca01729	5.49952	2.57181	1.19532	5.93953	38.0819	7.59332
		Pavir.Cb01239	2.25055	3.92584	1.79691	10.4471	46.9253	9.85938
		Pavir.Ca00609	588.589	10031.3	6205.67	1908.1	3016.15	1703.66
		Pavir.J00406	352.892	5403.72	2719.75	2174.91	2740.15	516.795
		Pavir.Ca00301	138.566	117.951	97.7389	100.998	57.4003	56.259
		Pavir.Da01471	42.6416	21.786	20.1038	19.6554	3.06479	8.92035
	i20 - Potato inhibitor Type-II	Pavir.J03842	16.0824	17.5558	24.2659	172.827	2783.4	1354.23
		Pavir.J00669	1.61538	19.8039	37.0114	10.9996	29.1592	20.6807
	i25 - Cystatin	Pavir.J28508	2235.03	3102.07	3247.48	4765.22	15800.7	8538.36
		Pavir.Ib01812	66.1069	81.5217	98.8669	100.377	266.418	114.322
		Pavir.J00608	1131.85	1536.02	1849.58	1178.92	2259.33	2162.61
		Pavir.J01813	1198.79	1607.58	1930.07	1330.82	1946.07	1885.12
		Pavir.Ha01556	402.276	12396	7735.35	465.199	2280.01	1327.77
		Pavir.J32024	28.8951	710.389	512.493	45.619	161.441	85.1892
	i51 - Ser carboxypeptidase gamma inhibitor	Pavir.J22028	770.769	1148.9	1057.97	631.586	363.938	561.856
		Pavir.Ga01549	295.764	331.998	377.215	235.597	169.369	168.077
		Pavir.Ha01748	124.346	150.348	211.491	164.207	363.348	245.427
		Pavir.J02312	2.85677	13.7815	7.05566	21.0179	245.058	15.8764
		Pavir.J34355	7.09306	27.8567	16.4751	30.2073	212.066	38.2125
D: NB-LRRs (PF00931)			D5.Con	D10.Con	D15.con	D5.Inf	D10.Inf	D15.Inf
		Pavir.Cb00441	2224.05	4704.92	3215.58	3466.65	4998.6	3794.94
		Pavir.J06731	163.253	360.805	245.565	298.011	386.478	390.701
		Pavir.J33651	435.654	577.41	445.143	446.674	550.488	597.572
		Pavir.J37164	200.875	445.958	430.843	734.862	1836.51	1728.59
		Pavir.Ha01664	184.337	258.464	245.266	343.549	695.232	673.842
		Pavir.J31446	77.0815	209.812	99.2903	201.411	641.874	590.743
		Pavir.J30978	36.6784	54.9689	42.9078	58.6516	123.426	127.652
		Pavir.J16005	221.181	343.906	315.536	318.64	719.612	685.314
		Pavir.Ca02064	51.0175	76.6724	70.8711	91.5527	242.768	229.744
		Pavir.J17535	13.0147	32.6605	26.1507	38.7527	125.545	119.944
		Pavir.Ab02353	60.2484	121.829	104.611	101.673	354.567	381.994
		Pavir.Ca00304	97.1625	132.515	157.133	103.841	362.603	333.776
		Pavir.J14695	162.55	243.47	299.467	199.883	683.012	666.808
		Pavir.Hb00825	28.6784	35.2927	34.1152	28.6996	137.887	131.558
		Pavir.J06443	29.5564	36.6696	34.3857	34.908	148.959	136.652
		Pavir.Ca00016	257.55	518.333	357.013	462.305	818.39	831.205
		Pavir.Ea01346	213	343.365	295.13	330.179	507.034	529.321
		Pavir.Ha01146	216.979	398.748	339.01	297.734	650.155	657.663
		Pavir.Gb00668	190.167	277.487	217.103	213.013	373.679	372.479
		Pavir.J24667	316.538	531.626	410.469	395.547	634.474	757.117
		Pavir.Ba02897	439.387	618.365	336.742	553.52	856.938	886.399
		Pavir.J37730	55.4943	86.3591	35.3883	58.988	201.259	189.029
		Pavir.J19411	47.8474	91.4646	60.0494	78.0053	189.741	161.386
		Pavir.J20600	9.29856	13.7057	22.4166	15.9833	52.2894	78.671
		Pavir.Fa01057	11.7928	20.4478	45.4352	30.1991	112.073	185.012
		Pavir.J10902	360.459	322.67	10.9459	15.5482	536.045	639.925
		Pavir.Hb01486	159.7	247.191	129.466	318.436	322.796	336.725
		Pavir.J14286	49.1652	62.4793	32.62	181.929	220.025	219.721
		Pavir.Bb01342	293.89	489.086	383.291	613.316	771.768	876.368
		Pavir.J07815	33.6022	175.613	188.076	443.514	1868.16	953.563
		Pavir.Bb00058	15.1453	34.4957	26.5348	99.7538	427.661	204.312
		Pavir.J03098	41.6563	49.9289	42.7314	143.704	755.448	388.885
		Pavir.Eb02577	13.6031	24.7049	21.6279	83.5544	376.977	196.896
		Pavir.Ba01119	22.523	30.12	20.7735	58.9163	236.335	134.068
		Pavir.Bb00060	7.5299	13.6785	9.70926	21.337	100.162	51.1566
		Pavir.J25280	5.70586	10.6384	5.03774	26.6564	84.6746	41.7701
		Pavir.J30025	2.93975	10.5419	13.7291	61.4321	327.44	187.345
		Pavir.J20871	7.73597	13.3599	16.027	37.0223	189.14	110.256
		Pavir.Eb02960	4.50387	11.47	14.3658	50.3954	262.807	160.22
		Pavir.Bb00035	36.1088	56.5987	51.0596	91.4929	289.065	176.295
		Pavir.Ha01673	9.19022	12.2416	19.2907	44.7014	167.887	94.8873
		Pavir.J39643	20.2911	28.3873	60.4315	136.609	225.95	132.489
		Pavir.Aa01444	572.018	868.963	516.546	927.257	1849.9	1446.71
		Pavir.J35561	345.596	468.91	289.605	561.731	889.799	790.976
		Pavir.Ea03123	191.998	313.74	246.419	422.733	870.861	732.507
		Pavir.J05184	96.1684	171.755	126.054	243.857	515.562	451.092
		Pavir.J32476	144.98	188.477	156.697	251.028	386.248	342.831
		Pavir.J00501	39.0954	68.7337	53.3811	215.053	490.709	359.435
		Pavir.J40585	21.25	46.7615	41.6224	115.341	579.558	451.992
		Pavir.J18355	1.20329	3.04433	2.96015	28.1515	162.72	121.547
		Pavir.Hb00083	176.64	157.31	166.067	232.983	547.373	465.19
		Pavir.J12205	37.7624	38.7855	36.7189	81.8707	230.263	194.169
		Pavir.Ha01588	36.3697	69.9852	83.5713	131.493	498.539	425.202
		Pavir.J06792	14.6146	32.3275	17.46	125.677	479.184	325.5
		Pavir.Ea02677	11.4371	23.2613	19.5144	68.913	244.811	159.409
		Pavir.J03097	14.4662	11.4279	11.1243	103.342	446.529	315.42
		Pavir.Bb00432	78.0606	69.2631	45.063	172.452	516.202	338.037
		Pavir.Cb00731	44.966	121.279	82.993	172.705	844.451	619.402
		Pavir.J26460	40.0657	90.5692	69.8583	100.217	665.372	489.136
		Pavir.J03445	188.221	272.356	232.703	261.325	699.252	511.537
		Pavir.J05630	81.3301	123.372	82.6029	144.685	384.169	287.721
		Pavir.Ba02898	1068.33	912.351	956.855	1243.34	1787.6	1621.69
		Pavir.J29787	37.8555	37.4868	34.9222	60.4338	110.446	99.7165
		Pavir.Db00256	204.237	176.871	147.752	235.116	312.104	301.669
		Pavir.J34318	377.678	307.603	278.464	335.727	535.592	503.506
		Pavir.J16081	294.288	286.967	217.599	294.43	519.569	432.199
		Pavir.Ca02065	335.845	325.669	1125.06	285.47	577.654	1098.92
		Pavir.J38310	459.782	415.829	581.561	354.358	463.669	753.775
		Pavir.Hb01688	253.355	434.272	447.22	143.481	408.531	430.366
		Pavir.J13560	2108.27	1911.51	1100.17	585.01	459.473	628.455
		Pavir.J09281	240.298	206.481	138.386	78.1756	56.8727	120.505
		Pavir.J16811	324.598	292.937	165.132	162.812	93.9955	126.106
		Pavir.J28677	1011.45	1674.78	1026.51	273.274	63.6062	66.6694
		Pavir.J38768	217.25	249.133	163.522	78.1149	61.8118	127.898
		Pavir.J22703	532.865	456.274	349.97	422.673	240.727	339.753
		Pavir.Bb01048	594.964	469.796	337.492	263.132	10.87	85.5583
		Pavir.Ba01583	448	356.23	304.792	322.485	126.141	192.777
		Pavir.Ba02259	264.179	195.481	208.537	127.422	77.64	106.847
		Pavir.Hb00538	309.681	189.915	210.83	80.3664	36.691	55.9761
		Pavir.Ba03580	382.224	359.39	441.573	243.346	213.503	326.189
		Pavir.J05867	1705.92	2162.96	369.184	1283.34	728.799	460.901
		Pavir.J35611	283.914	383.562	348.076	296.32	167.938	134.267
		Pavir.Fa01701	149.917	102.726	93.7083	131.194	78.9514	104.491

## Sheet: Figure6
			Normalized Average Expression
C: Lysine Degradation			D5.Con	D10.Con	D15.con	D5.Inf	D10.Inf	D15.Inf
	ALD1	Pavir.Bb03339	471.202	518.803	486.329	834.234	834.284	898.156
		Pavir.Ia03558	361.902	362.568	420.02	454.16	528.916	335.018
		Pavir.Ba00599	244.721	244.685	243.408	629.61	667.114	580.138
		Pavir.Ib00618	29.2765	23.6056	28.9636	3695.81	18912.2	10281.4
		Pavir.Ia04094	11.0064	9.66445	14.0515	1198.08	9567.26	5587.59
		Pavir.Ib01396	73.5262	56.9165	64.2088	114.097	67.4924	83.6569
	ALDH	Pavir.Ba01879	1048.89	1379.23	1419.24	1441.6	5846.97	3033.18
		Pavir.J05596	1787.86	2537.15	1894.63	1707.2	4425.68	1975.77
	LKR/SDH	Pavir.J01584	1523.58	2155.92	1960.06	1435.21	3612.38	1802.6
		Pavir.J30729	184.904	179.889	277.376	337.04	1665.55	534.949
		Pavir.J33816	253.274	314.425	331.791	285.047	1559.47	464.52
		Pavir.J17816	708.189	1025.31	860.774	708.225	2139.31	867.428
	SOx	Pavir.J00847	32.7994	152.979	42.5207	613.629	1795.47	664.043
		Pavir.Ba01652	75.4998	93.4457	59.7069	559.646	1063.59	597.854
		Pavir.J16987	2.4703	9.54119	6.74202	11.596	19.4842	12.1687
		Pavir.J34628	23.6885	24.6272	7.10587	18.5589	11.5042	3.73071
		Pavir.J22731	506.063	407.687	222.55	323.063	180.485	115.076
		Pavir.Ea01998	1.61538	10.0462	4.78265	4.31136	16.2107	8.76353
D: Trehalose and Chlorogenic Acid			D5.Con	D10.Con	D15.con	D5.Inf	D10.Inf	D15.Inf
	Trehalose 6-phosphate synthase / phosphatase	Pavir.Ab03141	10831.2	10138.2	4659.89	9398.95	7582.48	5456.01
		Pavir.Bb01886	5250.05	5095.16	1813.03	4566.51	3519.26	2398.59
		Pavir.Eb03133	3729.79	3587.09	1873.22	3643.23	2420.04	1908.04
		Pavir.J10722	7335.62	8278.87	3056.33	6428.9	4628.66	3054.47
		Pavir.Ea02872	5036.46	5919.27	3014.38	5130.95	3944.62	3202.62
		Pavir.Fb01534	246.706	269.381	106.128	220.062	154.21	144.944
		Pavir.J34608	3785.64	4832.36	1910.09	3880.57	1825.84	1369.99
		Pavir.J07316	1008.34	855.624	474.664	670.965	759.498	566.611
		Pavir.Ca01377	3687.39	3615.8	1936.6	2830.61	1402.63	1230.58
		Pavir.Ba01582	1006.84	951.357	752.755	819.009	712.125	621.293
		Pavir.Aa00237	7522.88	8403.95	3562.91	7820.78	6867.44	4797.68
		Pavir.J39947	128.906	173.711	49.4384	163.044	144.383	76.9859
		Pavir.Fb01426	1299.79	1626.43	1012.13	1379.01	1421.78	1044.59
		Pavir.Fa00785	72.6801	94.3312	36.8952	77.5698	66.497	35.9542
		Pavir.Fa01631	864.446	1391.27	761.186	1002.25	1085.51	729.996
		Pavir.J28258	620.942	635.598	255.044	820.689	542.206	382.115
		Pavir.Ba02153	455.901	478.49	220.825	495.162	376.966	196.106
		Pavir.Eb03019	423.534	400.111	239.837	446.829	370.52	253.933
		Pavir.Ba02198	1231.41	552.117	864.693	671.315	276.547	423.873
		Pavir.J12499	247.754	130.682	221.032	194.322	108.407	115.733
		Pavir.Ca01680	979.332	558.404	560.958	623.116	179.036	162.829
		Pavir.J00828	482.466	278.892	335.755	384.676	160.77	140.526
		Pavir.Ea02971	570.78	509.439	447.551	467.975	213.93	153.337
		Pavir.J06446	186.774	174.561	169.323	150.078	96.2382	122.434
		Pavir.Fb01190	457.46	370.314	324.139	286.718	114.969	189.632
		Pavir.J37016	419.716	465.289	424.054	330.885	211.439	231.039
		Pavir.J38619	553.076	452.234	635.014	498.212	127.91	225.768
		Pavir.Ab02625	527.167	441.95	579.809	485.491	148.748	249.952
		Pavir.J31235	30.2414	21.0715	37.6588	29.2169	13.7053	16.7389
		Pavir.J05132	157.009	141.234	160.875	180.727	68.0609	95.0563
		Pavir.J15711	27.9815	41.4116	53.7306	14.5121	23.7129	32.0013
		Pavir.J01934	19.0562	17.4962	52.6497	23.7338	12.4265	28.1394
		Pavir.J20027	118.627	94.9911	103.23	143.321	116.985	144.186
		Pavir.J12789	13.3153	16.6569	30.3366	20.9307	49.2242	76.4722
		Pavir.Ib00926	594.491	620.934	527.576	656.758	715.892	671.694
		Pavir.J10049	102.401	75.322	59.626	90.3005	151.696	86.3337
		Pavir.Ia04010	337.994	458.197	407.188	449.315	571.026	408.088
		Pavir.Ib01831	23.282	47.3214	30.9435	93.4016	213.95	108.52
		Pavir.Bb03384	4.20709	8.95822	15.3093	27.1332	99.7234	55.7293
		Pavir.Ba00383	3.83108	4.89562	6.47073	19.8634	68.4672	39.6192
		Pavir.Ib02205	18.2477	32.2157	43.7691	43.1583	209.293	80.6859
		Pavir.Ia02166	30.9476	34.3173	45.7509	26.5201	72.2883	49.6396
		Pavir.Bb01930	93.8786	54.9682	89.4508	74.2768	147.768	103.042
	Trehalase	Pavir.Ia02948	324.805	341.01	356.887	424.955	528.061	458.44
		Pavir.J21030	54.4633	85.3111	88.7097	73.4442	241.362	294.035
	PvHCT1a	Pavir.Gb01310	152.102	306.69	327.684	549.731	833.439	937.47
		Pavir.Gb01308	4.47215	7.40444	11.3105	8.8671	4.40147	8.13415
		Pavir.J39187	106.083	300.558	300.4	244.299	500.954	471.43
	PvHCT2a	Pavir.Ab02270	45.0666	143.634	151.677	197.39	773.477	486.954
		Pavir.Aa01372	64.3747	309.097	267.711	332.564	782.786	399.119
	PvHCT-Like1	Pavir.J32306	102.578	159.919	664.098	357.225	2076.1	1518.39
		Pavir.J32032	105.033	153.402	546.724	307.624	1681.31	1294.14
		Pavir.Fa00917	124.397	97.0227	275.817	127.177	565.007	476.993
		Pavir.Fb01622	133.866	111.584	309.794	127.366	571.135	518.716
		Pavir.J25241	975.16	1136.42	554.365	304.272	110.05	173.297
		Pavir.Bb02201	2571.2	3857.35	2200.71	4172.66	3115.34	2180.93

## Sheet: Figure8
Panel A: Whole Network						Panel B: SAGs					Panel C: WRKYs					Panel D: MYBs
Gene	Module	Edges	Best Arabidopsis	Arabidopsis Description		Gene	Module	Best Arabidopsis	Arabidopsis Description		Gene	WRKY ID	Module			Gene	Module
Pavir.Aa00546	1	3507	AT4G38100	0	.	Pavir.Ca01248	2	AT1G62300	WRKY family transcription factor	.	Pavir.Aa02610	PviWRKY2	2			Pavir.Aa00937	1
Pavir.J04628	1	2970	AT1G16720	high chlorophyll fluorescence phenotype 173	.	Pavir.Ea01024	2	AT1G62300	WRKY family transcription factor	.	Pavir.Ca01248	PviWRKY29	2			Pavir.J34894	1
Pavir.J38301	1	2378	AT5G02830	Tetratricopeptide repeat (TPR)-like superfamily protein	.	Pavir.J02788	2	AT1G62300	WRKY family transcription factor	.	Pavir.J14950	PviWRKY141	2			Pavir.Db00044	1
Pavir.Fa00635	1	2281	AT3G11560	LETM1-like protein	.	Pavir.J16651	2	AT1G69490	NAC-like, activated by AP3/PI	.	Pavir.Ba00227	PviWRKY8	2			Pavir.J00602	1
Pavir.J35586	1	2259	AT5G02830	Tetratricopeptide repeat (TPR)-like superfamily protein	.	Pavir.J10373	2	AT1G72520	PLAT/LH2 domain-containing lipoxygenase family protein	.	Pavir.J08016	PviWRKY130	2			Pavir.Ab02700	1
Pavir.Db00220	1	2250	AT1G16720	high chlorophyll fluorescence phenotype 173	.	Pavir.Ab03297	2	AT2G33150	peroxisomal 3-ketoacyl-CoA thiolase 3	.	Pavir.Ea00058	PviWRKY48	2			Pavir.Ab02717	1
Pavir.J32165	1	2138	AT4G31020	alpha/beta-Hydrolases superfamily protein	.	Pavir.Ha00222	2	AT3G05540	Methionine sulfoxide reductase (MSS4-like) family protein	.	Pavir.Ba01850	PviWRKY11	2			Pavir.Ab02858	1
Pavir.Ca01913	1	1959	AT1G78510	solanesyl diphosphate synthase 1	.	Pavir.Fa00425	2	AT3G45140	lipoxygenase 2	.	Pavir.Ba02544	PviWRKY12	2			Pavir.Ga00732	1
Pavir.Ia00599	1	1928	AT1G62250	0	.	Pavir.J06980	2	AT3G45140	lipoxygenase 2	.	Pavir.J03800	PviWRKY120	2			Pavir.Fa01905	1
Pavir.Db02088	1	1922	AT4G33140	Haloacid dehalogenase-like hydrolase (HAD) superfamily protein	.	Pavir.J04329	2	AT4G17080	Histone H3 K4-specific methyltransferase SET7/9 family protein	.	Pavir.Bb01218	PviWRKY16	2			Pavir.Ca02588	1
Pavir.Ca00274	1	1903	AT1G77090	Mog1/PsbP/DUF1795-like photosystem II reaction center PsbP family protein	.	Pavir.Db00032	2	AT4G35090	catalase 2	.	Pavir.Bb02073	partialWRKY35	2			Pavir.Da01229	1
Pavir.Eb03863	1	1882	AT4G28660	photosystem II reaction center PSB28 protein	.	Pavir.J03636	2	AT4G35090	catalase 2	.	Pavir.Bb03750	PviWRKY22	2			Pavir.Db02046	1
Pavir.Fb00122	1	1847	AT5G47840	adenosine monophosphate kinase	.	Pavir.J16835	2	AT4G35090	catalase 2	.	Pavir.Ca01028	PviWRKY28	2			Pavir.Ea03527	1
Pavir.Aa00265	1	1823	AT1G79570	Protein kinase superfamily protein with octicosapeptide/Phox/Bem1p domain	.	Pavir.Ea02698	2	AT5G11670	NADP-malic enzyme 2	.	Pavir.Cb02194	PviWRKY38	2			Pavir.Eb01659	1
Pavir.Ea01282	1	1729	0	0	.	Pavir.J37223	2	AT5G18490	Plant protein of unknown function (DUF946)	.	Pavir.Eb00086	PviWRKY65	2			Pavir.Eb01660	1
Pavir.Ea00975	1	1706	0	0	.	Pavir.Ba01895	2	AT5G60360	aleurain-like protease	.	Pavir.Da00323	PviWRKY39	2			Pavir.J23046	1
Pavir.J28669	1	1679	AT1G62250	0	.	Pavir.Fb00275	2	AT5G60360	aleurain-like protease	.	Pavir.J01329	PviWRKY116	2			Pavir.Fb02321	1
Pavir.J34560	1	1675	AT3G01060	0	.	Pavir.Fb00414	2	AT5G60360	aleurain-like protease	.	Pavir.Db02233	PviWRKY47	2			Pavir.Ia02215	1
Pavir.Ib03365	1	1636	AT3G01180	starch synthase 2	.	Pavir.Ba00319	4	AT1G07890	ascorbate peroxidase 1	.	Pavir.Ea01024	partialWRKY11	2			Pavir.Ib01420	1
Pavir.Hb01894	1	1622	AT3G57040	response regulator 9	.	Pavir.J38191	4	AT1G07890	ascorbate peroxidase 1	.	Pavir.Ea02619	PviWRKY57	2			Pavir.Ib02319	1
Pavir.J38672	1	1615	AT4G14210	phytoene desaturase 3	.	Pavir.J06786	4	AT2G32830	phosphate transporter 1;5	.	Pavir.Eb01185	PviWRKY68	2			Pavir.J01328	1
Pavir.J12808	1	1599	AT1G23730	beta carbonic anhydrase 3	.	Pavir.J13145	4	AT5G15250	FTSH protease 6	.	Pavir.Eb01898	PviWRKY70	2			Pavir.J04337	1
Pavir.Ea02825	1	1596	AT5G65770	little nuclei4	.	Pavir.J04049	5	AT1G01720	NAC (No Apical Meristem) domain transcriptional regulator superfamily protein	.	Pavir.Eb02766	PviWRKY75	2			Pavir.J10894	1
Pavir.J09803	1	1586	AT3G51800	metallopeptidase M24 family protein	.	Pavir.Ia01006	5	AT2G21660	cold, circadian rhythm, and rna binding 2	.	Pavir.Ib01500	PviWRKY106	2			Pavir.J14418	1
Pavir.Db00920	1	1582	AT5G20140	SOUL heme-binding family protein	.	Pavir.Ib04093	5	AT2G21660	cold, circadian rhythm, and rna binding 2	.	Pavir.Ib01568	PviWRKY107	2			Pavir.J16113	1
Pavir.J37120	1	1574	AT3G24190	Protein kinase superfamily protein	.	Pavir.Fb00631	5	AT2G21660	cold, circadian rhythm, and rna binding 2	.	Pavir.J01311	PviWRKY115	2			Pavir.J25000	1
Pavir.Ab03233	1	1564	AT3G24190	Protein kinase superfamily protein	.	Pavir.Ia04146	5	AT2G34250	SecY protein transport family protein	.	Pavir.J02788	PviWRKY117	2			Pavir.Aa00435	2
Pavir.Aa01299	1	1554	AT1G17720	Protein phosphatase 2A, regulatory subunit PR55	.	Pavir.Ib00736	5	AT2G34250	SecY protein transport family protein	.	Pavir.J03334	PviWRKY119	2			Pavir.Aa01159	2
Pavir.J22721	1	1547	AT5G51010	Rubredoxin-like superfamily protein	.	Pavir.Ba02952	5	AT2G46550	0	.	Pavir.J04286	PviWRKY123	2			Pavir.Aa01234	2
Pavir.Fb01627	1	1540	AT4G30950	fatty acid desaturase 6	.	Pavir.Ab00698	5	AT3G45140	lipoxygenase 2	.	Pavir.J05732	PviWRKY125	2			Pavir.Ha00303	2
Pavir.Db00044	1	1533	AT5G37260	Homeodomain-like superfamily protein	.	Pavir.Eb02929	5	AT5G11670	NADP-malic enzyme 2	.	Pavir.J05812	PviWRKY126	2			Pavir.Ab02417	2
Pavir.Ba01860	1	1529	AT2G03140	alpha/beta-Hydrolases superfamily protein	.	Pavir.J22666	7	AT1G69490	NAC-like, activated by AP3/PI	.	Pavir.J08526	PviWRKY134	2			Pavir.Ba01239	2
Pavir.J10661	1	1528	AT4G38100	0	.	Pavir.Ia03443	7	AT1G69490	NAC-like, activated by AP3/PI	.	Pavir.J12348	partialWRKY25	2			Pavir.Bb01873	2
Pavir.Aa00109	1	1527	AT1G31800	cytochrome P450, family 97, subfamily A, polypeptide 3	.	Pavir.Ib01528	7	AT1G69490	NAC-like, activated by AP3/PI	.	Pavir.J13626	partialWRKY27	2			Pavir.Bb02654	2
Pavir.Db00800	1	1523	AT4G26530	Aldolase superfamily protein	.	Pavir.J16366	7	AT2G33150	peroxisomal 3-ketoacyl-CoA thiolase 3	.	Pavir.J14888	partialWRKY39	2			Pavir.J11789	2
Pavir.Ia01896	1	1513	AT3G01180	starch synthase 2	.	Pavir.Ia04240	7	AT3G44880	Pheophorbide a oxygenase family protein with Rieske [2Fe-2S] domain	.	Pavir.J22708	PviWRKY145	2			Pavir.Db00422	2
Pavir.Ga00463	1	1510	AT3G12800	short-chain dehydrogenase-reductase B	.	Pavir.Ib00277	7	AT3G44880	Pheophorbide a oxygenase family protein with Rieske [2Fe-2S] domain	.	Pavir.J21833	partialWRKY36	2			Pavir.Ea00256	2
Pavir.J23134	1	1500	0	0	.	Pavir.J13358	7	AT3G44880	Pheophorbide a oxygenase family protein with Rieske [2Fe-2S] domain	.	Pavir.J22786	PviWRKY146	2			Pavir.Ea00660	2
Pavir.J14044	1	1456	AT4G14210	phytoene desaturase 3	.	Pavir.J31380	7	AT4G13250	NAD(P)-binding Rossmann-fold superfamily protein	.	Pavir.J31578	PviWRKY151	2			Pavir.Eb00254	2
Pavir.Aa00220	1	1451	AT4G28080	Tetratricopeptide repeat (TPR)-like superfamily protein	.	Pavir.Ba01244	7	AT4G22920	non-yellowing 1	.	Pavir.J32507	PviWRKY153	2			Pavir.Eb00654	2
Pavir.Fa00547	1	1420	AT1G16220	Protein phosphatase 2C family protein	.	Pavir.Bb02465	7	AT4G22920	non-yellowing 1	.	Pavir.J37620	PviWRKY161	2			Pavir.Eb01225	2
Pavir.J17766	1	1408	AT5G57610	Protein kinase superfamily protein with octicosapeptide/Phox/Bem1p domain	.	Pavir.Ia01427	7	AT4G36220	ferulic acid 5-hydroxylase 1	.	Pavir.J39636	PviWRKY167	2			Pavir.Eb02286	2
Pavir.Ea03703	1	1403	AT1G44575	Chlorophyll A-B binding family protein	.	Pavir.Ga00310	7	AT5G13800	pheophytinase	.	Pavir.Ia02320	partialWRKY1	3			Pavir.Fa00850	2
Pavir.Fb01793	1	1360	AT3G11560	LETM1-like protein	.	Pavir.Gb00362	7	AT5G13800	pheophytinase	.	Pavir.J35763	PviWRKY156	3			Pavir.Fb01563	2
Pavir.Db01083	1	1357	AT5G17230	PHYTOENE SYNTHASE	.	Pavir.Aa01884	7	AT5G51070	Clp ATPase	.	Pavir.J29560	PviWRKY173	3			Pavir.Ga01179	2
Pavir.Ea02715	1	1354	AT3G24430	ATP binding	.	Pavir.Ab01317	7	AT5G51070	Clp ATPase	.	Pavir.Eb03138	PviWRKY77	5			Pavir.Gb00650	2
Pavir.J17260	1	1339	AT5G06980	0	.	Pavir.J33490	7	AT5G60360	aleurain-like protease	.	Pavir.Ca01747	PviWRKY33	5			Pavir.J39490	2
Pavir.Eb02875	1	1335	AT1G53090	SPA1-related 4	.	Pavir.J03809	8	AT3G22890	ATP sulfurylase 1	.	Pavir.Ca02012	PviWRKY34	5			Pavir.J01502	2
Pavir.J02631	1	1324	AT5G17230	PHYTOENE SYNTHASE	.	Pavir.Ea00260	8	AT4G29130	hexokinase 1	.	Pavir.Cb01173	PviWRKY37	5			Pavir.J04678	2
Pavir.Fa02159	1	1282	AT5G47840	adenosine monophosphate kinase	.	Pavir.Ia01116	8	AT5G04900	NYC1-like	.	Pavir.Ea00274	PviWRKY49	5			Pavir.J10932	2
Pavir.Ea02341	1	1249	AT5G46390	Peptidase S41 family protein	.	Pavir.Ib04150	8	AT5G04900	NYC1-like	.	Pavir.Eb03562	PviWRKY79	5			Pavir.J15551	2
Pavir.J10390	1	1245	AT4G32590	2Fe-2S ferredoxin-like superfamily protein	.	Pavir.Hb02058	8	AT5G13800	pheophytinase	.	Pavir.Fb01342	PviWRKY86	5			Pavir.J28445	2
Pavir.J24502	1	1241	AT4G00370	Major facilitator superfamily protein	.	Pavir.Aa03019	11	AT3G45140	lipoxygenase 2	.	Pavir.J03284	PviWRKY118	5			Pavir.J34453	2
Pavir.Cb01123	1	1240	AT1G78510	solanesyl diphosphate synthase 1	.	Pavir.Ea02157	15	AT5G55190	RAN GTPase 3	.	Pavir.Aa03147	PviWRKY4	6			Pavir.Aa03369	3
Pavir.J12930	1	1238	AT5G02830	Tetratricopeptide repeat (TPR)-like superfamily protein	.						Pavir.Ea03257	PviWRKY62	6			Pavir.Ab00498	3
Pavir.Ab00296	1	1224	0	0	.						Pavir.Ea03258	PviWRKY63	6			Pavir.Ba01213	3
Pavir.Ab01767	1	1214	AT1G04880	HMG (high mobility group) box protein with ARID/BRIGHT DNA-binding domain	.						Pavir.Eb02454	PviWRKY73	6			Pavir.Ba02240	3
Pavir.J09934	1	1213	AT4G33140	Haloacid dehalogenase-like hydrolase (HAD) superfamily protein	.						Pavir.Aa00351	PviWRKY1	7			Pavir.Bb03412	3
Pavir.Db01699	1	1211	AT5G22800	Alanyl-tRNA synthetase, class IIc	.						Pavir.Ea02224	PviWRKY54	7			Pavir.Ca00653	3
Pavir.Eb01410	1	1207	AT1G54570	Esterase/lipase/thioesterase family protein	.						Pavir.Ia03459	PviWRKY179	7			Pavir.Ca02525	3
Pavir.J36784	1	1196	AT5G37600	glutamine synthase clone R1	.						Pavir.Bb02115	PviWRKY18	11			Pavir.Db01285	3
Pavir.Ib00478	1	1191	AT2G26340	0	.						Pavir.Ba01849	PviWRKY10	11			Pavir.Ga00160	3
Pavir.J06584	1	1179	AT5G09810	actin 7	.						Pavir.J24992	partialWRKY5	11			Pavir.Gb01051	3
Pavir.J03649	1	1163	AT3G24190	Protein kinase superfamily protein	.						Pavir.Ca00085	PviWRKY24	11			Pavir.Ia00346	3
Pavir.J16140	1	1155	0	0	.						Pavir.J20374	PviWRKY172	11			Pavir.Ib02262	3
Pavir.Eb00440	1	1139	AT1G52590	Putative thiol-disulphide oxidoreductase DCC	.						Pavir.J12092	PviWRKY139	11			Pavir.J04129	3
Pavir.J02698	1	1128	AT4G32590	2Fe-2S ferredoxin-like superfamily protein	.						Pavir.Ba02545	PviWRKY13	18			Pavir.J08778	3
Pavir.Ea02644	1	1123	AT1G53090	SPA1-related 4	.						Pavir.Bb02088	PviWRKY17	18			Pavir.J11422	3
Pavir.J04104	1	1118	AT2G41680	NADPH-dependent thioredoxin reductase C	.						Pavir.Ca01475	PviWRKY30	18			Pavir.J11802	3
Pavir.Hb00976	1	1116	AT5G51010	Rubredoxin-like superfamily protein	.						Pavir.Da02163	PviWRKY42	18			Pavir.J16844	3
Pavir.Ib00199	1	1097	AT4G35640	serine acetyltransferase 3;2	.						Pavir.Ea03280	PviWRKY175	18			Pavir.J18103	3
Pavir.Db01025	1	1063	AT1G73860	P-loop containing nucleoside triphosphate hydrolases superfamily protein	.						Pavir.Fa01520	PviWRKY85	18			Pavir.J35324	3
Pavir.Cb00583	1	1051	AT5G26820	iron-regulated protein 3	.						Pavir.J27870	PviWRKY148	18			Pavir.J38363	3
Pavir.J19425	1	1036	AT3G25680	0	.						Pavir.Eb01752	PviWRKY69	18			Pavir.Ca00821	4
Pavir.Ea01601	1	1034	AT3G24503	aldehyde dehydrogenase 2C4	.						Pavir.Eb03563	PviWRKY80	18			Pavir.Eb02679	4
Pavir.Ha01118	1	1030	AT4G10120	Sucrose-phosphate synthase family protein	.						Pavir.Eb03590	PviWRKY81	18			Pavir.Gb00791	4
Pavir.J37819	1	1024	AT3G20240	Mitochondrial substrate carrier family protein	.						Pavir.J15967	PviWRKY142	18			Pavir.Ia00770	4
Pavir.Bb03598	1	1021	AT5G19500	Tryptophan/tyrosine permease	.						Pavir.J08083	PviWRKY131	18			Pavir.J04773	4
Pavir.J05980	1	1011	AT1G19715	Mannose-binding lectin superfamily protein	.						Pavir.J08407	PviWRKY132	18			Pavir.J05460	4
Pavir.Ea01377	1	1001	AT2G35840	Sucrose-6F-phosphate phosphohydrolase family protein	.						Pavir.J37854	PviWRKY163	18			Pavir.J08441	4
Pavir.Aa03166	1	1000	AT1G78995	0	.						Pavir.Bb02124	PviWRKY19	20			Pavir.J33560	4
Pavir.J18717	1	995	0	0	.						Pavir.J41073	PviWRKY170	20			Pavir.J35630	4
Pavir.Ia02258	1	992	AT4G00440	Protein of unknown function (DUF3741)	.						Pavir.J12030	PviWRKY138	21			Pavir.Ba01707	5
Pavir.Aa00707	1	991	AT3G10350	P-loop containing nucleoside triphosphate hydrolases superfamily protein	.											Pavir.Bb02469	5
Pavir.J07958	1	985	AT2G32070	Polynucleotidyl transferase, ribonuclease H-like superfamily protein	.											Pavir.Ea04181	5
Pavir.Cb01670	1	972	AT1G03160	FZO-like	.											Pavir.Ia01684	5
Pavir.J08043	1	959	AT2G30300	Major facilitator superfamily protein	.											Pavir.J02275	5
Pavir.J00602	1	952	AT5G37260	Homeodomain-like superfamily protein	.											Pavir.J03046	5
Pavir.J14525	1	947	AT4G10120	Sucrose-phosphate synthase family protein	.											Pavir.J07446	5
Pavir.Ia04620	1	938	AT3G49880	glycosyl hydrolase family protein 43	.											Pavir.J13382	5
Pavir.Da00215	1	925	AT5G01980	RING/U-box superfamily protein	.											Pavir.J16675	5
Pavir.Ab01144	1	914	AT2G20050	protein serine/threonine phosphatases;protein kinases;catalytics;cAMP-dependent protein kinase regulators;ATP binding;protein serine/threonine phosphatases	.											Pavir.J16957	5
Pavir.J26845	1	910	AT1G62250	0	.											Pavir.J19191	6
Pavir.Ia03619	1	908	AT2G37240	Thioredoxin superfamily protein	.											Pavir.Ca01788	6
Pavir.Fa01905	1	894	AT1G01060	Homeodomain-like superfamily protein	.											Pavir.Db01743	6
Pavir.J30168	1	891	AT5G09810	actin 7	.											Pavir.Ea01343	6
Pavir.J20696	1	887	AT2G17570	Undecaprenyl pyrophosphate synthetase family protein	.											Pavir.Ea02339	6
Pavir.J29120	1	881	AT2G20050	protein serine/threonine phosphatases;protein kinases;catalytics;cAMP-dependent protein kinase regulators;ATP binding;protein serine/threonine phosphatases	.											Pavir.Ha00871	6
Pavir.Da00520	1	879	AT5G25630	Tetratricopeptide repeat (TPR)-like superfamily protein	.											Pavir.Hb01732	6
Pavir.Ha00962	1	878	AT1G71500	Rieske (2Fe-2S) domain-containing protein	.											Pavir.J09313	6
Pavir.Ia04628	1	877	AT3G03900	adenosine-5\'-phosphosulfate (APS) kinase 3	.											Pavir.J14839	6
Pavir.Ib03525	1	873	AT4G33630	Protein of unknown function (DUF3506)	.											Pavir.Aa03223	7
Pavir.J23948	1	865	AT2G32950	Transducin/WD40 repeat-like superfamily protein	.											Pavir.Bb03718	7
Pavir.Ba00207	1	859	AT3G05520	Subunits of heterodimeric actin filament capping protein Capz superfamily	.											Pavir.Cb00499	7
Pavir.Fa01366	1	854	0	0	.											Pavir.Da00200	7
Pavir.J12973	1	847	AT2G03280	O-fucosyltransferase family protein	.											Pavir.Db00488	7
Pavir.J18635	1	844	AT3G12110	actin-11	.											Pavir.Ga01294	7
Pavir.Ab00977	1	840	AT3G16190	Isochorismatase family protein	.											Pavir.J14911	7
Pavir.Eb01883	1	835	AT1G34000	one-helix protein 2	.											Pavir.Hb00058	8
Pavir.J08034	1	832	AT3G12110	actin-11	.											Pavir.Da00404	10
Pavir.Ab01082	1	831	0	0	.											Pavir.Ea00361	10
Pavir.Fb01967	1	827	AT5G60170	RNA binding (RRM/RBD/RNP motifs) family protein	.											Pavir.Gb00859	10
Pavir.J33742	1	816	AT1G44575	Chlorophyll A-B binding family protein	.											Pavir.Ia01569	10
Pavir.Bb01151	1	797	AT2G25050	Actin-binding FH2 (Formin Homology) protein	.											Pavir.J30990	10
Pavir.J14958	1	785	AT5G26820	iron-regulated protein 3	.											Pavir.Ba00256	11
Pavir.J03560	1	784	AT1G23310	glutamate:glyoxylate aminotransferase	.											Pavir.Ea03744	12
Pavir.Ha00116	1	779	AT4G34190	stress enhanced protein 1	.											Pavir.Ba01835	13
Pavir.J37183	1	777	AT4G01800	Albino or Glassy Yellow 1	.											Pavir.Db00228	13
Pavir.Ga00140	1	774	AT3G51240	flavanone 3-hydroxylase	.											Pavir.Db01175	13
Pavir.Ba00372	1	773	AT1G77930	Chaperone DnaJ-domain superfamily protein	.											Pavir.Ea02123	13
Pavir.Ca01912	1	765	AT5G55860	Plant protein of unknown function (DUF827)	.											Pavir.Eb01957	13
Pavir.Eb03282	1	759	AT1G16520	0	.											Pavir.Eb02165	13
Pavir.Ab00423	1	757	AT4G32350	Regulator of Vps4 activity in the MVB pathway protein	.											Pavir.J33046	13
Pavir.Da00569	1	743	AT4G26530	Aldolase superfamily protein	.											Pavir.J04159	13
Pavir.J34232	1	726	AT1G10820	Protein of unknown function (DUF3755)	.											Pavir.J30777	13
Pavir.Ea03724	1	724	AT1G43670	Inositol monophosphatase family protein	.											Pavir.Ea01054	14
Pavir.J01724	1	722	AT5G19855	Chaperonin-like RbcX protein	.											Pavir.J38701	16
Pavir.Da02433	1	721	AT3G48110	glycine-tRNA ligases	.											Pavir.Fa00884	17
Pavir.Eb03274	1	717	AT5G65770	little nuclei4	.											Pavir.J07757	17
Pavir.J14276	1	704	AT5G19855	Chaperonin-like RbcX protein	.											Pavir.J12840	18
Pavir.J05391	1	701	AT2G42880	MAP kinase 20	.											Pavir.Eb00103	19
Pavir.Ab03118	1	695	AT5G57610	Protein kinase superfamily protein with octicosapeptide/Phox/Bem1p domain	.											Pavir.Eb01178	19
Pavir.Bb01150	1	686	AT5G07740	actin binding	.											Pavir.Ab00626	20
Pavir.J40022	1	681	AT1G31810	Formin Homology 14	.											Pavir.J10623	20
Pavir.Aa02651	1	678	AT3G16190	Isochorismatase family protein	.											Pavir.Aa00960	21
Pavir.J13533	1	670	AT3G01180	starch synthase 2	.											Pavir.Fa00215	21
Pavir.Ib01587	1	666	AT2G40540	potassium transporter 2	.
Pavir.Ba01980	1	662	AT4G24560	ubiquitin-specific protease 16	.
Pavir.J15680	1	658	AT5G25630	Tetratricopeptide repeat (TPR)-like superfamily protein	.
Pavir.J02054	1	656	AT2G19450	membrane bound O-acyl transferase (MBOAT) family protein	.
Pavir.Eb01336	1	645	AT2G35840	Sucrose-6F-phosphate phosphohydrolase family protein	.
Pavir.Aa01378	1	644	AT3G25570	Adenosylmethionine decarboxylase family protein	.
Pavir.Ia03043	1	636	AT1G18660	zinc finger (C3HC4-type RING finger) family protein	.
Pavir.J36862	1	627	AT2G03140	alpha/beta-Hydrolases superfamily protein	.
Pavir.Db00050	1	626	AT5G17230	PHYTOENE SYNTHASE	.
Pavir.Ia00446	1	625	AT5G42760	Leucine carboxyl methyltransferase	.
Pavir.Fb00483	1	624	AT1G53800	0	.
Pavir.Ib03903	1	623	AT1G69040	ACT domain repeat 4	.
Pavir.Ib02706	1	623	AT2G02040	peptide transporter 2	.
Pavir.J24203	1	613	0	0	.
Pavir.J02925	1	613	AT2G27150	abscisic aldehyde oxidase 3	.
Pavir.J16106	1	613	AT4G01150	0	.
Pavir.Ib03528	1	612	AT3G15780	0	.
Pavir.Ia00954	1	593	AT1G27070	5\'-AMP-activated protein kinase-related	.
Pavir.Hb01303	1	591	AT1G71500	Rieske (2Fe-2S) domain-containing protein	.
Pavir.Gb02236	1	589	0	0	.
Pavir.Ab03278	1	585	AT4G17740	Peptidase S41 family protein	.
Pavir.Hb00156	1	584	AT2G47600	magnesium/proton exchanger	.
Pavir.Eb03583	1	583	AT2G30300	Major facilitator superfamily protein	.
Pavir.J34894	1	570	AT5G37260	Homeodomain-like superfamily protein	.
Pavir.Ca02763	1	561	AT1G52080	actin binding protein family	.
Pavir.Db02046	1	558	AT2G16720	myb domain protein 7	.
Pavir.Da01201	1	555	AT5G22800	Alanyl-tRNA synthetase, class IIc	.
Pavir.Db00930	1	551	AT1G74520	HVA22 homologue A	.
Pavir.Aa01164	1	539	AT4G17720	RNA-binding (RRM/RBD/RNP motifs) family protein	.
Pavir.Fb01860	1	526	AT1G80150	Tetratricopeptide repeat (TPR)-like superfamily protein	.
Pavir.Ea01461	1	517	AT4G03020	transducin family protein / WD-40 repeat family protein	.
Pavir.Bb02783	1	515	AT2G27950	Ring/U-Box superfamily protein	.
Pavir.J20930	1	509	AT5G19855	Chaperonin-like RbcX protein	.
Pavir.Cb01139	1	499	0	0	.
Pavir.Db01969	1	498	AT3G26060	Thioredoxin superfamily protein	.
Pavir.J21969	1	489	AT5G21222	protein kinase family protein	.
Pavir.Ib02291	1	477	AT4G27600	pfkB-like carbohydrate kinase family protein	.
Pavir.J14234	1	477	AT3G26060	Thioredoxin superfamily protein	.
Pavir.Ia04456	1	471	AT4G35640	serine acetyltransferase 3;2	.
Pavir.Ba02724	1	467	AT4G25340	FK506 BINDING PROTEIN 53	.
Pavir.J00911	1	466	AT2G16770	Basic-leucine zipper (bZIP) transcription factor family protein	.
Pavir.J20176	1	462	0	0	.
Pavir.Aa02113	1	459	AT5G13650	elongation factor family protein	.
Pavir.Ha00451	1	457	AT3G55760	0	.
Pavir.J35884	1	449	AT4G00370	Major facilitator superfamily protein	.
Pavir.Ib00611	1	446	AT3G61415	SKP1-like 21	.
Pavir.Ia04442	1	444	AT2G36885	0	.
Pavir.J03258	1	441	AT4G22340	cytidinediphosphate diacylglycerol synthase 2	.
Pavir.J38011	1	440	AT5G10180	slufate transporter 2;1	.
Pavir.Eb01854	1	437	AT1G74730	Protein of unknown function (DUF1118)	.
Pavir.Eb01683	1	431	AT5G15860	prenylcysteine methylesterase	.
Pavir.Ia01328	1	430	AT1G69040	ACT domain repeat 4	.
Pavir.Bb02371	1	425	AT4G24560	ubiquitin-specific protease 16	.
Pavir.Ib00795	1	422	AT5G37600	glutamine synthase clone R1	.
Pavir.Aa00187	1	420	AT4G32050	neurochondrin family protein	.
Pavir.Fa00047	1	420	AT5G58330	lactate/malate dehydrogenase family protein	.
Pavir.J19481	1	419	0	0	.
Pavir.J33061	1	419	AT3G23510	Cyclopropane-fatty-acyl-phospholipid synthase	.
Pavir.Ea02003	1	413	AT4G01800	Albino or Glassy Yellow 1	.
Pavir.J07011	1	410	AT1G19920	Pseudouridine synthase/archaeosine transglycosylase-like family protein	.
Pavir.J27380	1	407	AT1G55340	Protein of unknown function (DUF1639)	.
Pavir.Fb01455	1	406	AT5G38660	acclimation of photosynthesis to environment	.
Pavir.Aa00307	1	403	AT5G49030	tRNA synthetase class I (I, L, M and V) family protein	.
Pavir.J08589	1	402	0	0	.
Pavir.Eb01748	1	401	AT4G23850	AMP-dependent synthetase and ligase family protein	.
Pavir.Ia04787	1	397	AT2G26570	Plant protein of unknown function (DUF827)	.
Pavir.Ib03008	1	395	AT1G36160	acetyl-CoA carboxylase 1	.
Pavir.J07050	1	382	AT3G60600	vesicle associated protein	.
Pavir.Ib02237	1	381	AT5G57660	CONSTANS-like 5	.
Pavir.J36348	1	379	AT4G27030	fatty acid desaturase A	.
Pavir.Ca00182	1	377	AT2G35800	mitochondrial substrate carrier family protein	.
Pavir.J30830	1	376	0	0	.
Pavir.Ba00585	1	375	AT5G07650	Actin-binding FH2 protein	.
Pavir.J04887	1	375	AT4G15545	0	.
Pavir.J00867	1	370	AT2G32950	Transducin/WD40 repeat-like superfamily protein	.
Pavir.J16156	1	370	AT4G00370	Major facilitator superfamily protein	.
Pavir.Ga01233	1	369	AT4G28740	0	.
Pavir.J26560	1	359	AT2G47600	magnesium/proton exchanger	.
Pavir.Ib04293	1	358	AT1G59650	Protein of unknown function (DUF1336)	.
Pavir.Ib01840	1	358	AT5G64170	dentin sialophosphoprotein-related	.
Pavir.Ia02314	1	356	AT5G04830	Nuclear transport factor 2 (NTF2) family protein	.
Pavir.J04290	1	352	AT1G17820	Putative integral membrane protein conserved region (DUF2404)	.
Pavir.Eb03725	1	351	AT1G27440	Exostosin family protein	.
Pavir.Ia00530	1	346	AT1G69120	K-box region and MADS-box transcription factor family protein	.
Pavir.J13700	1	345	AT1G55320	acyl-activating enzyme 18	.
Pavir.Da01269	1	344	AT1G70670	Caleosin-related family protein	.
Pavir.Cb01994	1	343	AT3G52950	CBS / octicosapeptide/Phox/Bemp1 (PB1) domains-containing protein	.
Pavir.Aa00890	1	340	AT2G17220	Protein kinase superfamily protein	.
Pavir.Fb00402	1	340	AT1G01060	Homeodomain-like superfamily protein	.
Pavir.Ab02941	1	339	AT1G73990	signal peptide peptidase	.
Pavir.Ga01742	1	335	AT1G59940	response regulator 3	.
Pavir.Db01716	1	334	AT1G70670	Caleosin-related family protein	.
Pavir.J24457	1	334	AT3G12110	actin-11	.
Pavir.Ba01038	1	333	AT5G07740	actin binding	.
Pavir.J37487	1	331	AT1G77090	Mog1/PsbP/DUF1795-like photosystem II reaction center PsbP family protein	.
Pavir.J11801	1	330	AT5G13650	elongation factor family protein	.
Pavir.J08698	1	328	AT5G22400	Rho GTPase activating protein with PAK-box/P21-Rho-binding domain	.
Pavir.Ib03830	1	325	AT1G72680	cinnamyl-alcohol dehydrogenase	.
Pavir.Ca02569	1	322	AT5G26820	iron-regulated protein 3	.
Pavir.J18362	1	318	AT4G01800	Albino or Glassy Yellow 1	.
Pavir.J40478	1	314	AT2G26340	0	.
Pavir.Bb00018	1	313	AT5G01410	Aldolase-type TIM barrel family protein	.
Pavir.J33356	1	313	AT2G33350	CCT motif family protein	.
Pavir.J09224	1	308	0	0	.
Pavir.Bb03556	1	307	AT2G41680	NADPH-dependent thioredoxin reductase C	.
Pavir.J04944	1	305	AT2G23390	0	.
Pavir.J36510	1	304	AT5G13650	elongation factor family protein	.
Pavir.Da00899	1	298	AT5G53120	spermidine synthase 3	.
Pavir.Ia02736	1	296	AT1G36160	acetyl-CoA carboxylase 1	.
Pavir.Eb01078	1	294	AT5G39660	cycling DOF factor 2	.
Pavir.Ia02802	1	293	AT3G29240	Protein of unknown function (DUF179)	.
Pavir.Fa01339	1	286	AT1G15980	NDH-dependent cyclic electron flow 1	.
Pavir.J01620	1	282	AT2G48070	resistance to phytophthora 1	.
Pavir.Ha00229	1	280	AT2G47600	magnesium/proton exchanger	.
Pavir.J24644	1	275	0	0	.
Pavir.J36848	1	275	AT2G05642	Nucleic acid-binding, OB-fold-like protein	.
Pavir.Fa00945	1	274	0	0	.
Pavir.J15521	1	272	0	0	.
Pavir.Fa00830	1	267	AT2G24270	aldehyde dehydrogenase 11A3	.
Pavir.J34188	1	264	AT5G20960	aldehyde oxidase 1	.
Pavir.J17345	1	260	AT1G27070	5\'-AMP-activated protein kinase-related	.
Pavir.Bb00089	1	258	AT1G16270	Protein kinase superfamily protein with octicosapeptide/Phox/Bem1p domain	.
Pavir.J36109	1	257	AT2G27230	transcription factor-related	.
Pavir.J15275	1	256	AT5G17050	UDP-glucosyl transferase 78D2	.
Pavir.Ia03546	1	256	AT2G47500	P-loop nucleoside triphosphate hydrolases superfamily protein with CH (Calponin Homology) domain	.
Pavir.Ib04083	1	255	AT2G34710	Homeobox-leucine zipper family protein / lipid-binding START domain-containing protein	.
Pavir.J01530	1	255	AT2G36885	0	.
Pavir.J31838	1	251	0	0	.
Pavir.J07343	1	246	AT5G21222	protein kinase family protein	.
Pavir.J03631	1	244	AT3G21620	ERD (early-responsive to dehydration stress) family protein	.
Pavir.Gb00129	1	244	AT3G07270	GTP cyclohydrolase I	.
Pavir.J10101	1	242	AT2G35660	FAD/NAD(P)-binding oxidoreductase family protein	.
Pavir.Ba03448	1	240	0	0	.
Pavir.J06864	1	238	AT2G39900	GATA type zinc finger transcription factor family protein	.
Pavir.J29090	1	236	AT5G56600	profilin 3	.
Pavir.Da01480	1	230	AT3G13330	proteasome activating protein 200	.
Pavir.Ab01886	1	230	0	0	.
Pavir.Aa01559	1	229	AT5G64940	ABC2 homolog 13	.
Pavir.Ib04280	1	227	AT1G27070	5\'-AMP-activated protein kinase-related	.
Pavir.J19447	1	226	AT2G36780	UDP-Glycosyltransferase superfamily protein	.
Pavir.Ia01647	1	226	AT4G33630	Protein of unknown function (DUF3506)	.
Pavir.J38318	1	225	AT5G24030	SLAC1 homologue 3	.
Pavir.J23603	1	225	0	0	.
Pavir.J33448	1	224	0	0	.
Pavir.Ia01083	1	224	AT1G12740	cytochrome P450, family 87, subfamily A, polypeptide 2	.
Pavir.Cb00105	1	223	AT5G17230	PHYTOENE SYNTHASE	.
Pavir.Ab02833	1	223	AT1G67230	little nuclei1	.
Pavir.Bb00720	1	219	0	0	.
Pavir.Ga01741	1	217	AT3G48100	response regulator 5	.
Pavir.Ea03377	1	217	AT2G39770	Glucose-1-phosphate adenylyltransferase family protein	.
Pavir.Db01967	1	216	AT3G14205	Phosphoinositide phosphatase family protein	.
Pavir.Fb00763	1	216	AT1G08730	Myosin family protein with Dil domain	.
Pavir.J19078	1	214	AT5G46390	Peptidase S41 family protein	.
Pavir.Ia03792	1	214	AT3G62390	TRICHOME BIREFRINGENCE-LIKE 6	.
Pavir.Ea03987	1	213	AT2G45140	plant VAP homolog 12	.
Pavir.Ia03136	1	212	AT5G64170	dentin sialophosphoprotein-related	.
Pavir.J23702	1	212	0	0	.
Pavir.J12011	1	212	AT3G12800	short-chain dehydrogenase-reductase B	.
Pavir.J05626	1	211	AT3G02830	zinc finger protein 1	.
Pavir.J11701	1	211	AT3G25680	0	.
Pavir.Fa01202	1	210	0	0	.
Pavir.Ga01450	1	209	AT3G25805	0	.
Pavir.Ia00894	1	209	AT3G12110	actin-11	.
Pavir.J41060	1	208	AT2G28550	related to AP2.7	.
Pavir.J26798	1	208	0	0	.
Pavir.J23520	1	207	AT2G28550	related to AP2.7	.
Pavir.J37547	1	207	AT5G39660	cycling DOF factor 2	.
Pavir.J11546	1	206	AT1G53800	0	.
Pavir.Ea03372	1	206	AT3G55580	Regulator of chromosome condensation (RCC1) family protein	.
Pavir.Eb02716	1	205	AT2G33860	Transcriptional factor B3 family protein / auxin-responsive factor AUX/IAA-related	.
Pavir.Ga00282	1	205	AT1G23090	sulfate transporter 91	.
Pavir.J03173	1	204	AT1G52080	actin binding protein family	.
Pavir.Ib02086	1	204	AT1G18660	zinc finger (C3HC4-type RING finger) family protein	.
Pavir.J04287	1	203	AT5G03940	chloroplast signal recognition particle 54 kDa subunit	.
Pavir.Ab02264	1	203	AT3G25570	Adenosylmethionine decarboxylase family protein	.
Pavir.J40673	1	203	0	0	.
Pavir.J25220	1	201	AT4G11030	AMP-dependent synthetase and ligase family protein	.
Pavir.Ia01676	1	201	AT4G28600	no pollen germination related 2	.
Pavir.Bb01153	1	200	AT2G25050	Actin-binding FH2 (Formin Homology) protein	.
Pavir.J02090	1	200	AT4G11110	SPA1-related 2	.
Pavir.Gb01218	1	200	AT4G21200	gibberellin 2-oxidase 8	.
Pavir.Ab03164	1	200	AT4G31020	alpha/beta-Hydrolases superfamily protein	.
Pavir.Fa01324	1	198	AT1G54560	Myosin family protein with Dil domain	.
Pavir.Gb00752	1	198	AT2G21300	ATP binding microtubule motor family protein	.
Pavir.J39169	1	198	AT1G71950	Proteinase inhibitor, propeptide	.
Pavir.J20293	1	197	0	0	.
Pavir.Aa01208	1	197	0	0	.
Pavir.Ib00534	1	196	AT4G14210	phytoene desaturase 3	.
Pavir.Fb00749	1	196	0	0	.
Pavir.Ba03922	1	195	AT3G50780	0	.
Pavir.Eb03573	1	195	AT3G56290	0	.
Pavir.Cb01671	1	195	AT1G78600	light-regulated zinc finger protein 1	.
Pavir.J06839	1	194	AT2G20050	protein serine/threonine phosphatases;protein kinases;catalytics;cAMP-dependent protein kinase regulators;ATP binding;protein serine/threonine phosphatases	.
Pavir.Eb02303	1	192	AT4G01800	Albino or Glassy Yellow 1	.
Pavir.J02679	1	191	0	0	.
Pavir.J17420	1	191	AT3G57190	peptide chain release factor, putative	.
Pavir.J08160	1	191	AT3G46730	NB-ARC domain-containing disease resistance protein	.
Pavir.Ea01327	1	191	0	0	.
Pavir.Fb02220	1	190	AT5G58330	lactate/malate dehydrogenase family protein	.
Pavir.Ga02626	1	190	AT5G13410	FKBP-like peptidyl-prolyl cis-trans isomerase family protein	.
Pavir.Aa02237	1	190	AT2G20050	protein serine/threonine phosphatases;protein kinases;catalytics;cAMP-dependent protein kinase regulators;ATP binding;protein serine/threonine phosphatases	.
Pavir.Bb03560	1	189	AT5G19390	Rho GTPase activation protein (RhoGAP) with PH domain	.
Pavir.Hb01319	1	189	0	0	.
Pavir.J24548	1	188	AT3G48110	glycine-tRNA ligases	.
Pavir.Ga01746	1	188	AT5G08490	Tetratricopeptide repeat (TPR)-like superfamily protein	.
Pavir.J34536	1	188	AT1G07620	GTP-binding protein Obg/CgtA	.
Pavir.J08945	1	187	0	0	.
Pavir.Hb00026	1	187	AT5G01410	Aldolase-type TIM barrel family protein	.
Pavir.J20393	1	187	AT5G18860	inosine-uridine preferring nucleoside hydrolase family protein	.
Pavir.J24820	1	186	AT4G01800	Albino or Glassy Yellow 1	.
Pavir.Ab03325	1	186	AT1G17830	Protein of unknown function (DUF789)	.
Pavir.Ea02283	1	186	0	0	.
Pavir.Db00196	1	186	0	0	.
Pavir.Db01693	1	185	AT5G15750	Alpha-L RNA-binding motif/Ribosomal protein S4 family protein	.
Pavir.J01006	1	185	AT1G43670	Inositol monophosphatase family protein	.
Pavir.Da01931	1	184	AT1G45249	abscisic acid responsive elements-binding factor 2	.
Pavir.Ga01189	1	184	AT4G13200	0	.
Pavir.Ib02568	1	184	AT1G75820	Leucine-rich receptor-like protein kinase family protein	.
Pavir.J11182	1	184	AT1G42470	Patched family protein	.
Pavir.J02890	1	184	AT5G19980	golgi nucleotide sugar transporter 4	.
Pavir.J35086	1	184	AT4G24810	Protein kinase superfamily protein	.
Pavir.J18086	1	184	0	0	.
Pavir.Ib01951	1	183	AT3G01120	Pyridoxal phosphate (PLP)-dependent transferases superfamily protein	.
Pavir.J08581	1	183	AT4G15545	0	.
Pavir.Eb00845	1	183	AT5G62790	1-deoxy-D-xylulose 5-phosphate reductoisomerase	.
Pavir.J23602	1	182	AT4G25700	beta-hydroxylase 1	.
Pavir.Cb01783	1	182	AT5G14280	DNA-binding storekeeper protein-related	.
Pavir.Fb00147	1	182	AT1G32930	Galactosyltransferase family protein	.
Pavir.J11031	1	182	AT2G02860	sucrose transporter 2	.
Pavir.J04843	1	181	AT4G34040	RING/U-box superfamily protein	.
Pavir.Ab03327	1	181	AT4G03420	Protein of unknown function (DUF789)	.
Pavir.Fa01653	1	181	AT5G16630	DNA repair protein Rad4 family	.
Pavir.J06102	1	181	AT1G07110	fructose-2,6-bisphosphatase	.
Pavir.J36649	1	180	AT5G09820	Plastid-lipid associated protein PAP / fibrillin family protein	.
Pavir.Fa00453	1	180	AT5G63870	serine/threonine phosphatase 7	.
Pavir.J09063	1	180	AT4G24810	Protein kinase superfamily protein	.
Pavir.Eb00247	1	179	AT5G58950	Protein kinase superfamily protein	.
Pavir.J08142	1	179	0	0	.
Pavir.Bb01104	1	179	AT1G01320	Tetratricopeptide repeat (TPR)-like superfamily protein	.
Pavir.Ib04383	1	179	0	0	.
Pavir.J12615	1	179	AT3G45740	hydrolase family protein / HAD-superfamily protein	.
Pavir.J17753	1	179	0	0	.
Pavir.J38973	1	179	0	0	.
Pavir.Bb00383	1	178	AT1G55480	protein containing PDZ domain, a K-box domain, and a TPR region	.
Pavir.J33397	1	178	AT1G64400	AMP-dependent synthetase and ligase family protein	.
Pavir.J01220	1	178	AT1G17050	solanesyl diphosphate synthase 2	.
Pavir.Ga00459	1	177	AT2G32240	0	.
Pavir.Ba01967	1	177	AT5G65380	MATE efflux family protein	.
Pavir.Eb03023	1	177	AT2G42770	Peroxisomal membrane 22 kDa (Mpv17/PMP22) family protein	.
Pavir.Ib01002	1	177	0	0	.
Pavir.Eb00036	1	177	AT5G42070	0	.
Pavir.J13575	1	177	AT1G04590	0	.
Pavir.Ia03520	1	176	AT5G19500	Tryptophan/tyrosine permease	.
Pavir.Ha01858	1	176	AT3G57040	response regulator 9	.
Pavir.J15038	1	176	AT5G33320	Glucose-6-phosphate/phosphate translocator-related	.
Pavir.J04025	1	176	AT1G78995	0	.
Pavir.J09782	1	176	0	0	.
Pavir.Db00428	1	176	AT2G30950	FtsH extracellular protease family	.
Pavir.Hb00568	1	176	AT1G67070	Mannose-6-phosphate isomerase, type I	.
Pavir.J25195	1	176	0	0	.
Pavir.J04218	1	175	AT1G22850	SNARE associated Golgi protein family	.
Pavir.J40017	1	175	AT2G28540	RNA binding (RRM/RBD/RNP motifs) family protein	.
Pavir.J10552	1	175	AT4G04850	K+ efflux antiporter 3	.
Pavir.Ba00775	1	175	AT1G50900	Ankyrin repeat family protein	.
Pavir.Hb00927	1	174	AT3G02750	Protein phosphatase 2C family protein	.
Pavir.J35164	1	174	AT3G48110	glycine-tRNA ligases	.
Pavir.J23999	1	174	AT1G04420	NAD(P)-linked oxidoreductase superfamily protein	.
Pavir.Ba02563	1	174	AT1G01320	Tetratricopeptide repeat (TPR)-like superfamily protein	.
Pavir.Ea03945	1	174	AT3G02830	zinc finger protein 1	.
Pavir.J14362	1	174	0	0	.
Pavir.J01833	1	174	AT4G09620	Mitochondrial transcription termination factor family protein	.
Pavir.J04918	1	174	AT5G13280	aspartate kinase 1	.
Pavir.Ga00230	1	174	AT3G19180	paralog of ARC6	.
Pavir.Ab02737	1	173	AT1G32450	nitrate transporter 1.5	.
Pavir.J13831	1	173	AT4G04850	K+ efflux antiporter 3	.
Pavir.J28325	1	173	AT1G52950	Nucleic acid-binding, OB-fold-like protein	.
Pavir.J39997	1	172	0	0	.
Pavir.Gb00095	1	172	AT5G50100	Putative thiol-disulphide oxidoreductase DCC	.
Pavir.J34543	1	172	AT2G31450	DNA glycosylase superfamily protein	.
Pavir.J40157	1	172	AT3G54110	plant uncoupling mitochondrial protein 1	.
Pavir.J09876	1	172	AT1G71010	FORMS APLOID AND BINUCLEATE CELLS 1C	.
Pavir.Fa02375	1	172	AT1G19640	jasmonic acid carboxyl methyltransferase	.
Pavir.Eb01456	1	172	AT4G03020	transducin family protein / WD-40 repeat family protein	.
Pavir.Ba00792	1	171	AT4G27360	Dynein light chain type 1 family protein	.
Pavir.Ia03499	1	171	AT5G46800	Mitochondrial substrate carrier family protein	.
Pavir.Da00549	1	171	AT5G11260	Basic-leucine zipper (bZIP) transcription factor family protein	.
Pavir.Eb02998	1	171	AT2G22670	indoleacetic acid-induced protein 8	.
Pavir.J10224	1	171	AT1G19920	Pseudouridine synthase/archaeosine transglycosylase-like family protein	.
Pavir.Da00844	1	170	AT1G73860	P-loop containing nucleoside triphosphate hydrolases superfamily protein	.
Pavir.Db01367	1	170	0	0	.
Pavir.Eb03646	1	170	AT2G22560	Kinase interacting (KIP1-like) family protein	.
Pavir.J30689	1	170	AT3G14770	Nodulin MtN3 family protein	.
Pavir.J40392	1	170	AT5G05580	fatty acid desaturase 8	.
Pavir.Hb01394	1	170	AT4G10120	Sucrose-phosphate synthase family protein	.
Pavir.Ca00690	1	170	AT5G02640	0	.
Pavir.J38852	1	170	AT4G29590	S-adenosyl-L-methionine-dependent methyltransferases superfamily protein	.
Pavir.Ha01797	1	169	AT3G57030	Calcium-dependent phosphotriesterase superfamily protein	.
Pavir.Bb01517	1	169	0	0	.
Pavir.J09899	1	169	AT1G59940	response regulator 3	.
Pavir.Da00143	1	168	AT1G28590	GDSL-like Lipase/Acylhydrolase superfamily protein	.
Pavir.J09023	1	168	0	0	.
Pavir.J10257	1	168	AT1G08630	threonine aldolase 1	.
Pavir.Ia04325	1	168	AT2G02860	sucrose transporter 2	.
Pavir.J35323	1	168	AT2G33860	Transcriptional factor B3 family protein / auxin-responsive factor AUX/IAA-related	.
Pavir.Ab02763	1	168	AT1G01050	pyrophosphorylase 1	.
Pavir.Cb00522	1	167	0	0	.
Pavir.J01221	1	167	AT2G42880	MAP kinase 20	.
Pavir.Ab02439	1	167	AT3G50790	esterase/lipase/thioesterase family protein	.
Pavir.Ca00272	1	167	AT5G55120	galactose-1-phosphate guanylyltransferase (GDP)s;GDP-D-glucose phosphorylases;quercetin 4\'-O-glucosyltransferases	.
Pavir.J28803	1	167	AT2G39930	isoamylase 1	.
Pavir.Aa03447	1	167	AT4G17600	Chlorophyll A-B binding family protein	.
Pavir.Ia04129	1	167	0	0	.
Pavir.J07448	1	167	AT5G20480	EF-TU receptor	.
Pavir.J07369	1	167	AT4G04850	K+ efflux antiporter 3	.
Pavir.Eb01165	1	166	AT5G06980	0	.
Pavir.J35456	1	166	AT1G71810	Protein kinase superfamily protein	.
Pavir.Ia01335	1	166	AT2G05310	0	.
Pavir.Ba02102	1	166	0	0	.
Pavir.Eb00604	1	166	AT1G18060	0	.
Pavir.Aa02929	1	165	AT1G14420	Pectate lyase family protein	.
Pavir.Eb02911	1	165	AT3G24430	ATP binding	.
Pavir.J14493	1	165	AT4G23850	AMP-dependent synthetase and ligase family protein	.
Pavir.Ba01339	1	165	AT4G39850	peroxisomal ABC transporter 1	.
Pavir.Ia03713	1	165	AT1G05190	Ribosomal protein L6 family	.
Pavir.J05212	1	165	AT5G03940	chloroplast signal recognition particle 54 kDa subunit	.
Pavir.J00368	1	164	AT2G45670	calcineurin B subunit-related	.
Pavir.Bb01435	1	164	AT4G00370	Major facilitator superfamily protein	.
Pavir.Eb03369	1	164	AT5G43630	zinc knuckle (CCHC-type) family protein	.
Pavir.J26214	1	164	AT5G16010	3-oxo-5-alpha-steroid 4-dehydrogenase family protein	.
Pavir.J26110	1	164	AT5G20480	EF-TU receptor	.
Pavir.J05144	1	164	AT1G07290	golgi nucleotide sugar transporter 2	.
Pavir.J14037	1	163	AT5G53900	Serine/threonine-protein kinase WNK (With No Lysine)-related	.
Pavir.Ea03686	1	163	AT4G34740	GLN phosphoribosyl pyrophosphate amidotransferase 2	.
Pavir.Ib04344	1	163	AT1G18180	Protein of unknown function (DUF1295)	.
Pavir.Db02435	1	162	AT3G25680	0	.
Pavir.Ia00475	1	162	AT2G31200	actin depolymerizing factor 6	.
Pavir.J16695	1	162	0	0	.
Pavir.J01261	1	162	AT5G65840	Thioredoxin superfamily protein	.
Pavir.Bb01282	1	162	0	0	.
Pavir.Ab02784	1	161	AT2G15820	endonucleases	.
Pavir.Gb00458	1	161	AT1G11860	Glycine cleavage T-protein family	.
Pavir.J13597	1	161	AT5G65930	kinesin-like calmodulin-binding protein (ZWICHEL)	.
Pavir.J20480	1	161	AT2G41560	autoinhibited Ca(2+)-ATPase, isoform 4	.
Pavir.Db02343	1	161	0	0	.
Pavir.J13346	1	160	AT5G42765	0	.
Pavir.Ea03723	1	160	AT2G46860	pyrophosphorylase 3	.
Pavir.Hb01596	1	160	AT2G44090	Ankyrin repeat family protein	.
Pavir.J08568	1	160	AT1G11410	S-locus lectin protein kinase family protein	.
Pavir.Ia03009	1	160	0	0	.
Pavir.Ga00283	1	160	AT1G23090	sulfate transporter 91	.
Pavir.Aa00689	1	160	AT4G17560	Ribosomal protein L19 family protein	.
Pavir.J20178	1	160	0	0	.
Pavir.J37303	1	159	AT1G18730	NDH dependent flow 6	.
Pavir.Fb00760	1	159	AT1G80710	DROUGHT SENSITIVE 1	.
Pavir.Hb01574	1	158	AT1G05500	Calcium-dependent lipid-binding (CaLB domain) family protein	.
Pavir.J40604	1	158	AT1G64400	AMP-dependent synthetase and ligase family protein	.
Pavir.J25781	1	158	AT1G71010	FORMS APLOID AND BINUCLEATE CELLS 1C	.
Pavir.Fb01273	1	158	0	0	.
Pavir.Ba01671	1	157	AT3G20240	Mitochondrial substrate carrier family protein	.
Pavir.Ba00752	1	157	AT4G21210	PPDK regulatory protein	.
Pavir.J18470	1	157	AT3G14470	NB-ARC domain-containing disease resistance protein	.
Pavir.J19330	1	157	0	0	.
Pavir.J34072	1	157	0	0	.
Pavir.J33963	1	156	AT4G15560	Deoxyxylulose-5-phosphate synthase	.
Pavir.Ga00141	1	156	0	0	.
Pavir.Da01019	1	156	AT3G14470	NB-ARC domain-containing disease resistance protein	.
Pavir.J09641	1	156	0	0	.
Pavir.J35916	1	155	AT3G55580	Regulator of chromosome condensation (RCC1) family protein	.
Pavir.Ea03930	1	155	AT4G12830	alpha/beta-Hydrolases superfamily protein	.
Pavir.Aa01029	1	155	AT1G32450	nitrate transporter 1.5	.
Pavir.Ga01743	1	154	AT2G23390	0	.
Pavir.Ib02430	1	154	AT2G16990	Major facilitator superfamily protein	.
Pavir.J11990	1	154	AT4G10960	UDP-D-glucose/UDP-D-galactose 4-epimerase 5	.
Pavir.J26292	1	154	AT3G04730	indoleacetic acid-induced protein 16	.
Pavir.J00767	1	154	AT3G52440	Dof-type zinc finger DNA-binding family protein	.
Pavir.Eb01509	1	154	AT3G14110	Tetratricopeptide repeat (TPR)-like superfamily protein	.
Pavir.Ia03788	1	153	0	0	.
Pavir.J26288	1	153	AT1G33110	MATE efflux family protein	.
Pavir.J10966	1	153	AT2G46910	Plastid-lipid associated protein PAP / fibrillin family protein	.
Pavir.Ca02852	1	153	AT4G04850	K+ efflux antiporter 3	.
Pavir.J10087	1	153	AT2G46910	Plastid-lipid associated protein PAP / fibrillin family protein	.
Pavir.J32447	1	153	0	0	.
Pavir.J36124	1	153	AT3G47570	Leucine-rich repeat protein kinase family protein	.
Pavir.Ia01622	1	152	AT3G19960	myosin 1	.
Pavir.J02604	1	152	0	0	.
Pavir.Db01253	1	152	AT1G22750	0	.
Pavir.Gb01229	1	152	AT3G25570	Adenosylmethionine decarboxylase family protein	.
Pavir.Ib00211	1	152	AT4G28600	no pollen germination related 2	.
Pavir.Aa03174	1	151	AT5G17670	alpha/beta-Hydrolases superfamily protein	.
Pavir.J26070	1	151	AT1G69550	disease resistance protein (TIR-NBS-LRR class)	.
Pavir.J13507	1	151	AT3G23510	Cyclopropane-fatty-acyl-phospholipid synthase	.
Pavir.J04047	1	151	AT5G02640	0	.
Pavir.Aa01982	1	151	AT5G06130	chaperone protein dnaJ-related	.
Pavir.Eb02525	1	150	AT4G10180	light-mediated development protein 1 / deetiolated1 (DET1)	.
Pavir.J19017	1	150	AT3G06880	Transducin/WD40 repeat-like superfamily protein	.
Pavir.J21327	1	150	AT4G31780	monogalactosyl diacylglycerol synthase 1	.
Pavir.Fb00896	1	150	AT4G35335	Nucleotide-sugar transporter family protein	.
Pavir.Aa02232	1	150	0	0	.
Pavir.Da00017	1	150	AT4G05320	polyubiquitin 10	.
Pavir.Aa03205	1	150	AT5G14760	L-aspartate oxidase	.
Pavir.J06521	1	149	AT3G52950	CBS / octicosapeptide/Phox/Bemp1 (PB1) domains-containing protein	.
Pavir.J00567	1	149	0	0	.
Pavir.J28064	1	149	AT4G13040	Integrase-type DNA-binding superfamily protein	.
Pavir.Ha01672	1	149	0	0	.
Pavir.J09951	1	149	AT2G43710	Plant stearoyl-acyl-carrier-protein desaturase family protein	.
Pavir.Aa01482	1	149	0	0	.
Pavir.J27553	1	148	AT4G15560	Deoxyxylulose-5-phosphate synthase	.
Pavir.Eb02750	1	148	AT1G79270	evolutionarily conserved C-terminal region 8	.
Pavir.J28479	1	148	AT4G38350	Patched family protein	.
Pavir.Ia00715	1	147	AT5G65840	Thioredoxin superfamily protein	.
Pavir.Ia02589	1	147	AT3G59140	multidrug resistance-associated protein 14	.
Pavir.Ba00104	1	147	AT5G19390	Rho GTPase activation protein (RhoGAP) with PH domain	.
Pavir.Bb02394	1	147	AT1G60000	RNA-binding (RRM/RBD/RNP motifs) family protein	.
Pavir.J09004	1	147	AT4G33110	S-adenosyl-L-methionine-dependent methyltransferases superfamily protein	.
Pavir.J39477	1	147	AT3G04080	apyrase 1	.
Pavir.Aa01947	1	147	AT4G13040	Integrase-type DNA-binding superfamily protein	.
Pavir.Cb00878	1	147	AT4G29060	elongation factor Ts family protein	.
Pavir.J22887	1	147	0	0	.
Pavir.J16927	1	147	AT2G17570	Undecaprenyl pyrophosphate synthetase family protein	.
Pavir.J35750	1	147	0	0	.
Pavir.Aa00295	1	147	AT5G20720	chaperonin 20	.
Pavir.Ga01067	1	147	AT1G68260	Thioesterase superfamily protein	.
Pavir.J20038	1	146	AT3G09650	Tetratricopeptide repeat (TPR)-like superfamily protein	.
Pavir.J09439	1	146	0	0	.
Pavir.J18841	1	146	AT1G01320	Tetratricopeptide repeat (TPR)-like superfamily protein	.
Pavir.J15659	1	146	AT4G00370	Major facilitator superfamily protein	.
Pavir.Ab02828	1	146	0	0	.
Pavir.Aa00512	1	145	0	0	.
Pavir.Ia01132	1	145	AT3G11760	0	.
Pavir.Gb01486	1	145	0	0	.
Pavir.J16046	1	145	AT1G64770	NDH-dependent cyclic electron flow 1	.
Pavir.J40494	1	145	AT2G26380	Leucine-rich repeat (LRR) family protein	.
Pavir.Ib00399	1	145	AT5G43745	Protein of unknown function (DUF1012)	.
Pavir.Da02138	1	145	AT1G60070	Adaptor protein complex AP-1, gamma subunit	.
Pavir.Aa00937	1	144	AT5G52660	Homeodomain-like superfamily protein	.
Pavir.Fa01352	1	144	AT4G30240	Syntaxin/t-SNARE family protein	.
Pavir.Ga00896	1	144	0	0	.
Pavir.J16784	1	143	AT2G32240	0	.
Pavir.J16829	1	143	AT5G49740	ferric reduction oxidase 7	.
Pavir.J14413	1	143	AT5G08020	RPA70-kDa subunit B	.
Pavir.J09852	1	143	AT5G46800	Mitochondrial substrate carrier family protein	.
Pavir.J24202	1	143	AT1G29070	Ribosomal protein L34	.
Pavir.J04294	1	143	AT5G17050	UDP-glucosyl transferase 78D2	.
Pavir.J22639	1	143	AT1G44790	ChaC-like family protein	.
Pavir.J35512	1	142	AT1G18060	0	.
Pavir.Ea00036	1	142	AT5G42070	0	.
Pavir.Ba04043	1	142	AT5G01410	Aldolase-type TIM barrel family protein	.
Pavir.Ia02451	1	142	AT1G32780	GroES-like zinc-binding dehydrogenase family protein	.
Pavir.Gb01177	1	142	AT1G62750	Translation elongation factor EFG/EF2 protein	.
Pavir.J39806	1	142	AT1G78140	S-adenosyl-L-methionine-dependent methyltransferases superfamily protein	.
Pavir.Ab00225	1	141	AT3G61870	0	.
Pavir.Ba01023	1	141	AT5G04460	RING/U-box superfamily protein	.
Pavir.J13218	1	141	0	0	.
Pavir.Ea03468	1	141	0	0	.
Pavir.Fa00645	1	140	AT2G22500	uncoupling protein 5	.
Pavir.Bb03465	1	140	AT3G06483	pyruvate dehydrogenase kinase	.
Pavir.Bb01120	1	140	AT1G01320	Tetratricopeptide repeat (TPR)-like superfamily protein	.
Pavir.Hb01594	1	140	AT3G04080	apyrase 1	.
Pavir.J15481	1	140	AT1G03160	FZO-like	.
Pavir.J20155	1	140	AT3G15820	phosphatidic acid phosphatase-related / PAP2-related	.
Pavir.J19700	1	140	AT3G47110	Leucine-rich repeat protein kinase family protein	.
Pavir.Aa01698	1	140	AT3G51460	Phosphoinositide phosphatase family protein	.
Pavir.Ea03743	1	139	AT4G32680	0	.
Pavir.Ea00263	1	139	AT1G79750	NADP-malic enzyme 4	.
Pavir.Ba00331	1	139	AT3G06483	pyruvate dehydrogenase kinase	.
Pavir.Ab02700	1	139	AT5G52660	Homeodomain-like superfamily protein	.
Pavir.Gb00041	1	139	0	0	.
Pavir.J05044	1	139	AT4G24090	0	.
Pavir.Da01018	1	139	AT1G69550	disease resistance protein (TIR-NBS-LRR class)	.
Pavir.Ga02733	1	139	0	0	.
Pavir.J05547	1	138	0	0	.
Pavir.Cb01185	1	138	AT2G38410	ENTH/VHS/GAT family protein	.
Pavir.Ea00842	1	138	AT1G68490	0	.
Pavir.J21886	1	138	0	0	.
Pavir.J01767	1	138	0	0	.
Pavir.Ea03240	1	138	AT3G08590	Phosphoglycerate mutase, 2,3-bisphosphoglycerate-independent	.
Pavir.J17163	1	137	AT1G03310	debranching enzyme 1	.
Pavir.Ha01133	1	137	AT1G35340	ATP-dependent protease La (LON) domain protein	.
Pavir.J22806	1	137	0	0	.
Pavir.Ea02476	1	137	0	0	.
Pavir.J19621	1	136	AT1G68550	Integrase-type DNA-binding superfamily protein	.
Pavir.J23350	1	136	AT4G20360	RAB GTPase homolog E1B	.
Pavir.Ia03260	1	136	0	0	.
Pavir.J35186	1	136	AT5G01410	Aldolase-type TIM barrel family protein	.
Pavir.Eb00750	1	136	AT3G47580	Leucine-rich repeat protein kinase family protein	.
Pavir.Eb02756	1	136	AT4G23850	AMP-dependent synthetase and ligase family protein	.
Pavir.Bb03569	1	135	AT5G19390	Rho GTPase activation protein (RhoGAP) with PH domain	.
Pavir.Fb00773	1	135	AT1G64430	Pentatricopeptide repeat (PPR) superfamily protein	.
Pavir.Aa03398	1	135	0	0	.
Pavir.Ga00345	1	135	AT2G21960	0	.
Pavir.Eb02844	1	135	AT3G09650	Tetratricopeptide repeat (TPR)-like superfamily protein	.
Pavir.Ba01092	1	135	AT3G12600	nudix hydrolase homolog 16	.
Pavir.J17627	1	135	0	0	.
Pavir.J03765	1	135	AT2G16365	F-box family protein	.
Pavir.Bb02291	1	135	0	0	.
Pavir.Ca02332	1	134	AT4G29060	elongation factor Ts family protein	.
Pavir.Ba02136	1	134	AT1G74640	alpha/beta-Hydrolases superfamily protein	.
Pavir.Ia00224	1	134	AT4G15940	Fumarylacetoacetate (FAA) hydrolase family	.
Pavir.J21267	1	134	AT1G35340	ATP-dependent protease La (LON) domain protein	.
Pavir.Ia04322	1	134	AT1G14345	NAD(P)-linked oxidoreductase superfamily protein	.
Pavir.Ga00983	1	134	AT2G18050	histone H1-3	.
Pavir.Gb00243	1	133	AT3G47160	RING/U-box superfamily protein	.
Pavir.Gb00106	1	133	AT5G65930	kinesin-like calmodulin-binding protein (ZWICHEL)	.
Pavir.J34451	1	133	AT4G29820	homolog of CFIM-25	.
Pavir.Fa00033	1	133	0	0	.
Pavir.Fb01400	1	133	0	0	.
Pavir.J07308	1	133	AT5G05510	Mad3/BUB1 homology region 1	.
Pavir.J16566	1	133	0	0	.
Pavir.J38124	1	133	0	0	.
Pavir.Ia02893	1	133	AT5G06570	alpha/beta-Hydrolases superfamily protein	.
Pavir.Ha01328	1	132	0	0	.
Pavir.J20879	1	132	AT5G50400	purple acid phosphatase 27	.
Pavir.Ea03854	1	132	AT5G13250	RING finger protein	.
Pavir.Cb01404	1	132	0	0	.
Pavir.J38273	1	132	AT2G36810	ARM repeat superfamily protein	.
Pavir.Ga00895	1	132	AT1G62750	Translation elongation factor EFG/EF2 protein	.
Pavir.Ga00421	1	132	AT1G11860	Glycine cleavage T-protein family	.
Pavir.Ga00818	1	132	AT1G60670	Protein of unknown function (DUF3755)	.
Pavir.Ib03922	1	132	AT3G19540	Protein of unknown function (DUF620)	.
Pavir.Ia00714	1	132	AT5G65840	Thioredoxin superfamily protein	.
Pavir.J07379	1	131	AT1G65480	PEBP (phosphatidylethanolamine-binding protein) family protein	.
Pavir.J36748	1	131	0	0	.
Pavir.J02667	1	131	AT3G05345	Chaperone DnaJ-domain superfamily protein	.
Pavir.Ib00324	1	131	AT2G36810	ARM repeat superfamily protein	.
Pavir.Da00912	1	131	0	0	.
Pavir.Ia03476	1	131	AT5G30510	ribosomal protein S1	.
Pavir.Ha00173	1	131	0	0	.
Pavir.Db00360	1	131	AT1G05200	glutamate receptor 3.4	.
Pavir.J17089	1	131	AT5G65930	kinesin-like calmodulin-binding protein (ZWICHEL)	.
Pavir.Db02245	1	130	AT1G08510	fatty acyl-ACP thioesterases B	.
Pavir.Ib02621	1	130	AT1G07010	Calcineurin-like metallo-phosphoesterase superfamily protein	.
Pavir.J04023	1	130	AT3G13020	hAT transposon superfamily protein	.
Pavir.Ca00031	1	129	AT3G57040	response regulator 9	.
Pavir.Ab00348	1	129	AT1G78995	0	.
Pavir.Fa01603	1	129	AT1G78140	S-adenosyl-L-methionine-dependent methyltransferases superfamily protein	.
Pavir.Cb00493	1	129	AT3G26900	shikimate kinase like 1	.
Pavir.Eb03681	1	129	0	0	.
Pavir.J39389	1	128	AT3G07670	Rubisco methyltransferase family protein	.
Pavir.Ga01744	1	128	AT2G23390	0	.
Pavir.J10157	1	128	AT3G11340	UDP-Glycosyltransferase superfamily protein	.
Pavir.Da00631	1	128	AT5G20140	SOUL heme-binding family protein	.
Pavir.Db00188	1	128	AT2G45670	calcineurin B subunit-related	.
Pavir.Aa02888	1	128	0	0	.
Pavir.Da00168	1	128	AT3G14470	NB-ARC domain-containing disease resistance protein	.
Pavir.Da01766	1	128	0	0	.
Pavir.Ba00730	1	128	AT2G32290	beta-amylase 6	.
Pavir.J03941	1	128	AT2G24090	Ribosomal protein L35	.
Pavir.Fa02405	1	128	AT4G25570	Cytochrome b561/ferric reductase transmembrane protein family	.
Pavir.J38978	1	128	0	0	.
Pavir.Ia04326	1	128	AT1G22710	sucrose-proton symporter 2	.
Pavir.Ia01087	1	127	AT2G34710	Homeobox-leucine zipper family protein / lipid-binding START domain-containing protein	.
Pavir.Gb02275	1	127	AT3G02380	CONSTANS-like 2	.
Pavir.Ba02596	1	127	AT4G11800	Calcineurin-like metallo-phosphoesterase superfamily protein	.
Pavir.J05082	1	127	AT1G65480	PEBP (phosphatidylethanolamine-binding protein) family protein	.
Pavir.J14111	1	127	AT1G12400	Nucleotide excision repair, TFIIH, subunit TTDA	.
Pavir.Fb02247	1	127	AT5G52030	TraB family protein	.
Pavir.Ea00229	1	127	AT5G58950	Protein kinase superfamily protein	.
Pavir.J35267	1	127	AT1G33290	P-loop containing nucleoside triphosphate hydrolases superfamily protein	.
Pavir.J03129	1	127	0	0	.
Pavir.Cb01039	1	127	0	0	.
Pavir.J27795	1	127	AT1G35340	ATP-dependent protease La (LON) domain protein	.
Pavir.J28406	1	126	AT5G65840	Thioredoxin superfamily protein	.
Pavir.Cb00474	1	126	AT5G61040	0	.
Pavir.Da01131	1	126	AT5G08740	NAD(P)H dehydrogenase C1	.
Pavir.J25885	1	126	AT5G19760	Mitochondrial substrate carrier family protein	.
Pavir.Cb01075	1	126	AT2G15490	UDP-glycosyltransferase 73B4	.
Pavir.J00033	1	126	AT3G07040	NB-ARC domain-containing disease resistance protein	.
Pavir.Fb01566	1	126	AT3G14270	phosphatidylinositol-4-phosphate 5-kinase family protein	.
Pavir.Ca00841	1	126	AT1G57820	Zinc finger (C3HC4-type RING finger) family protein	.
Pavir.J35562	1	126	AT5G01660	0	.
Pavir.J02123	1	126	AT4G34220	Leucine-rich repeat protein kinase family protein	.
Pavir.J16799	1	126	AT5G14700	NAD(P)-binding Rossmann-fold superfamily protein	.
Pavir.J23107	1	125	AT4G24570	dicarboxylate carrier 2	.
Pavir.Hb01521	1	125	AT2G27610	Tetratricopeptide repeat (TPR)-like superfamily protein	.
Pavir.Ha00611	1	125	AT2G27610	Tetratricopeptide repeat (TPR)-like superfamily protein	.
Pavir.Ib04394	1	125	AT5G03280	NRAMP metal ion transporter family protein	.
Pavir.J34202	1	125	AT1G59780	NB-ARC domain-containing disease resistance protein	.
Pavir.Ab01909	1	125	AT1G10950	transmembrane nine 1	.
Pavir.Eb01809	1	125	AT2G26900	Sodium Bile acid symporter family	.
Pavir.J40824	1	125	AT5G22400	Rho GTPase activating protein with PAK-box/P21-Rho-binding domain	.
Pavir.Ab02487	1	125	AT4G05320	polyubiquitin 10	.
Pavir.Ga01704	1	125	AT5G43050	Protein of unknown function (DUF565)	.
Pavir.J13789	1	125	AT5G15410	Cyclic nucleotide-regulated ion channel family protein	.
Pavir.Ab02309	1	125	0	0	.
Pavir.J26240	1	125	0	0	.
Pavir.Hb00756	1	125	AT1G21270	wall-associated kinase 2	.
Pavir.Ea02967	1	125	AT2G42770	Peroxisomal membrane 22 kDa (Mpv17/PMP22) family protein	.
Pavir.J17371	1	125	0	0	.
Pavir.Db00691	1	124	AT1G21580	Zinc finger C-x8-C-x5-C-x3-H type family protein	.
Pavir.J14118	1	124	AT3G11340	UDP-Glycosyltransferase superfamily protein	.
Pavir.Ia04029	1	124	AT1G75100	J-domain protein required for chloroplast accumulation response 1	.
Pavir.J24473	1	124	AT1G51110	Plastid-lipid associated protein PAP / fibrillin family protein	.
Pavir.J19642	1	124	AT2G31400	genomes uncoupled 1	.
Pavir.J22577	1	124	AT3G26900	shikimate kinase like 1	.
Pavir.J29002	1	124	AT4G21380	receptor kinase 3	.
Pavir.Ba02040	1	124	AT1G25290	RHOMBOID-like protein 10	.
Pavir.J01544	1	123	AT5G58530	Glutaredoxin family protein	.
Pavir.J36614	1	123	AT2G18050	histone H1-3	.
Pavir.J26691	1	123	AT2G18470	roline-rich extensin-like receptor kinase 4	.
Pavir.Cb01577	1	123	AT1G67840	chloroplast sensor kinase	.
Pavir.Bb00946	1	123	AT2G45980	0	.
Pavir.Fa02268	1	123	AT4G21060	Galactosyltransferase family protein	.
Pavir.Ga01032	1	123	AT3G14810	mechanosensitive channel of small conductance-like 5	.
Pavir.Ib04319	1	123	0	0	.
Pavir.Fa00954	1	122	AT2G32640	Lycopene beta/epsilon cyclase protein	.
Pavir.J04409	1	122	AT1G50250	FTSH protease 1	.
Pavir.Gb02579	1	122	AT5G64700	nodulin MtN21 /EamA-like transporter family protein	.
Pavir.Fb01576	1	122	AT5G23960	terpene synthase 21	.
Pavir.Cb01503	1	122	AT3G57190	peptide chain release factor, putative	.
Pavir.J12125	1	122	AT3G46730	NB-ARC domain-containing disease resistance protein	.
Pavir.J19946	1	122	AT1G67070	Mannose-6-phosphate isomerase, type I	.
Pavir.J32541	1	122	AT3G16190	Isochorismatase family protein	.
Pavir.J30912	1	122	0	0	.
Pavir.Ia00383	1	122	AT5G61350	Protein kinase superfamily protein	.
Pavir.Eb03991	1	122	AT4G26090	NB-ARC domain-containing disease resistance protein	.
Pavir.J29389	1	122	AT5G49630	amino acid permease 6	.
Pavir.J05229	1	122	AT2G23380	SET domain-containing protein	.
Pavir.J34749	1	121	0	0	.
Pavir.Ia02739	1	121	AT5G48150	GRAS family transcription factor	.
Pavir.Hb01666	1	121	AT1G65870	Disease resistance-responsive (dirigent-like protein) family protein	.
Pavir.Ia04431	1	121	AT2G33350	CCT motif family protein	.
Pavir.J30115	1	121	0	0	.
Pavir.Ib02699	1	120	AT1G12370	photolyase 1	.
Pavir.Ba00225	1	120	AT4G32010	HSI2-like 1	.
Pavir.Ba02117	1	120	AT1G74640	alpha/beta-Hydrolases superfamily protein	.
Pavir.Cb00293	1	120	AT3G50780	0	.
Pavir.J08830	1	120	AT2G31260	autophagy 9 (APG9)	.
Pavir.J18910	1	120	AT1G26700	Seven transmembrane MLO family protein	.
Pavir.J32565	1	120	AT2G38060	phosphate transporter 4;2	.
Pavir.J22076	1	120	0	0	.
Pavir.Ca00631	1	120	AT2G34930	disease resistance family protein / LRR family protein	.
Pavir.Ea00356	1	120	0	0	.
Pavir.Ib00994	1	120	AT1G14720	xyloglucan endotransglucosylase/hydrolase 28	.
Pavir.Ab03034	1	120	AT5G48250	B-box type zinc finger protein with CCT domain	.
Pavir.J24606	1	120	AT3G47570	Leucine-rich repeat protein kinase family protein	.
Pavir.Db00871	1	120	0	0	.
Pavir.J40103	1	119	AT1G55850	cellulose synthase like E1	.
Pavir.Da00518	1	119	AT5G12950	Putative glycosyl hydrolase of unknown function (DUF1680)	.
Pavir.Db01130	1	119	AT3G03470	cytochrome P450, family 87, subfamily A, polypeptide 9	.
Pavir.Ib01478	1	119	AT5G30510	ribosomal protein S1	.
Pavir.J30875	1	119	0	0	.
Pavir.Ea03678	1	119	AT1G36370	serine hydroxymethyltransferase 7	.
Pavir.J38452	1	119	AT5G55740	Tetratricopeptide repeat (TPR)-like superfamily protein	.
Pavir.Eb02952	1	119	AT5G56980	0	.
Pavir.Hb01186	1	119	AT4G31390	Protein kinase superfamily protein	.
Pavir.Db00491	1	119	AT5G64380	Inositol monophosphatase family protein	.
Pavir.Ba01388	1	118	AT5G17310	UDP-glucose pyrophosphorylase 2	.
Pavir.Ab01316	1	118	AT5G47900	Protein of unknown function (DUF1624)	.
Pavir.J01241	1	118	AT4G13420	high affinity K+ transporter 5	.
Pavir.Da00871	1	118	AT2G42600	phosphoenolpyruvate carboxylase 2	.
Pavir.Bb01190	1	118	AT2G04842	threonyl-tRNA synthetase, putative / threonine--tRNA ligase, putative	.
Pavir.Ea01254	1	118	AT1G02475	Polyketide cyclase/dehydrase and lipid transport superfamily protein	.
Pavir.J21646	1	118	AT5G16010	3-oxo-5-alpha-steroid 4-dehydrogenase family protein	.
Pavir.Ba02608	1	118	0	0	.
Pavir.Ea01147	1	118	AT4G18960	K-box region and MADS-box transcription factor family protein	.
Pavir.J02321	1	118	AT5G50020	DHHC-type zinc finger family protein	.
Pavir.J19288	1	118	AT3G53310	AP2/B3-like transcriptional factor family protein	.
Pavir.J13909	1	118	AT5G52030	TraB family protein	.
Pavir.J25499	1	118	0	0	.
Pavir.Ab01284	1	118	AT2G30300	Major facilitator superfamily protein	.
Pavir.J38831	1	118	AT5G18980	ARM repeat superfamily protein	.
Pavir.Eb02622	1	117	AT2G26080	glycine decarboxylase P-protein 2	.
Pavir.J07886	1	117	AT3G11780	MD-2-related lipid recognition domain-containing protein / ML domain-containing protein	.
Pavir.Ba00282	1	117	AT3G06483	pyruvate dehydrogenase kinase	.
Pavir.Ab02995	1	117	AT4G10380	NOD26-like intrinsic protein 5;1	.
Pavir.Ba00934	1	117	0	0	.
Pavir.J07200	1	117	0	0	.
Pavir.Ca01343	1	117	AT3G01060	0	.
Pavir.Ea00319	1	116	AT3G24460	Serinc-domain containing serine and sphingolipid biosynthesis protein	.
Pavir.Cb00308	1	116	AT3G50380	Protein of unknown function (DUF1162)	.
Pavir.J12961	1	116	AT1G68710	ATPase E1-E2 type family protein / haloacid dehalogenase-like hydrolase family protein	.
Pavir.J09522	1	116	AT2G42600	phosphoenolpyruvate carboxylase 2	.
Pavir.Ba02293	1	116	0	0	.
Pavir.Ib03796	1	116	AT2G46750	D-arabinono-1,4-lactone oxidase family protein	.
Pavir.J07044	1	116	AT2G15480	UDP-glucosyl transferase 73B5	.
Pavir.J33465	1	116	0	0	.
Pavir.J14784	1	116	0	0	.
Pavir.J11035	1	116	AT5G39950	thioredoxin 2	.
Pavir.Ia03759	1	116	AT1G08540	RNApolymerase sigma subunit 2	.
Pavir.J13350	1	116	0	0	.
Pavir.Cb00224	1	116	AT2G43010	phytochrome interacting factor 4	.
Pavir.Ia03203	1	115	AT1G72640	NAD(P)-binding Rossmann-fold superfamily protein	.
Pavir.J34588	1	115	AT3G12000	S-locus related protein SLR1, putative (S1)	.
Pavir.Ha00205	1	115	AT4G25800	Calmodulin-binding protein	.
Pavir.J39979	1	115	AT5G35450	Disease resistance protein (CC-NBS-LRR class) family	.
Pavir.J25567	1	115	AT5G05510	Mad3/BUB1 homology region 1	.
Pavir.Ba01458	1	115	AT1G48410	Stabilizer of iron transporter SufD / Polynucleotidyl transferase	.
Pavir.J21827	1	115	AT3G21530	DNAse I-like superfamily protein	.
Pavir.Bb00555	1	114	AT3G22840	Chlorophyll A-B binding family protein	.
Pavir.J04183	1	114	AT5G49740	ferric reduction oxidase 7	.
Pavir.Da00878	1	114	AT3G14940	phosphoenolpyruvate carboxylase 3	.
Pavir.Ib00550	1	114	AT1G08760	Plant protein of unknown function (DUF936)	.
Pavir.Gb01697	1	114	AT1G59940	response regulator 3	.
Pavir.Ea03914	1	114	AT1G67340	HCP-like superfamily protein with MYND-type zinc finger	.
Pavir.Da00083	1	114	AT1G05200	glutamate receptor 3.4	.
Pavir.J25507	1	114	0	0	.
Pavir.Da00481	1	114	AT1G74350	Intron maturase, type II family protein	.
Pavir.Ia04522	1	114	AT2G37560	origin recognition complex second largest subunit 2	.
Pavir.J09032	1	114	0	0	.
Pavir.J35457	1	114	AT4G39540	shikimate kinase 2	.
Pavir.J17853	1	113	AT2G33860	Transcriptional factor B3 family protein / auxin-responsive factor AUX/IAA-related	.
Pavir.J08057	1	113	AT2G42975	0	.
Pavir.J01328	1	113	AT2G38090	Duplicated homeodomain-like superfamily protein	.
Pavir.Ea00387	1	113	AT1G52590	Putative thiol-disulphide oxidoreductase DCC	.
Pavir.J10278	1	113	AT2G44750	thiamin pyrophosphokinase 2	.
Pavir.J07768	1	113	AT3G48750	cell division control 2	.
Pavir.Db00226	1	113	AT3G13000	Protein of unknown function, DUF547	.
Pavir.J15595	1	113	AT5G20480	EF-TU receptor	.
Pavir.Ia03495	1	112	AT4G27600	pfkB-like carbohydrate kinase family protein	.
Pavir.Bb00083	1	112	AT1G23310	glutamate:glyoxylate aminotransferase	.
Pavir.Eb03700	1	112	AT3G55580	Regulator of chromosome condensation (RCC1) family protein	.
Pavir.Gb00345	1	112	AT4G34040	RING/U-box superfamily protein	.
Pavir.J36322	1	112	AT2G35800	mitochondrial substrate carrier family protein	.
Pavir.J03539	1	112	0	0	.
Pavir.Ga00411	1	112	AT1G11720	starch synthase 3	.
Pavir.Ia03894	1	112	AT2G05310	0	.
Pavir.J20261	1	112	AT1G58100	TCP family transcription factor	.
Pavir.Ca01981	1	112	AT3G46610	Pentatricopeptide repeat (PPR-like) superfamily protein	.
Pavir.Da02287	1	112	AT2G45290	Transketolase	.
Pavir.Ca00157	1	112	AT5G22400	Rho GTPase activating protein with PAK-box/P21-Rho-binding domain	.
Pavir.Ga01768	1	112	0	0	.
Pavir.Ia01416	1	112	0	0	.
Pavir.J27877	1	112	AT1G17100	SOUL heme-binding family protein	.
Pavir.Ib01162	1	112	AT2G32440	ent-kaurenoic acid hydroxylase 2	.
Pavir.Ia00400	1	112	AT3G02100	UDP-Glycosyltransferase superfamily protein	.
Pavir.Ba03152	1	112	AT1G30960	GTP-binding family protein	.
Pavir.Gb00079	1	112	AT4G31080	Protein of unknown function (DUF2296)	.
Pavir.Ha00332	1	112	AT3G11210	SGNH hydrolase-type esterase superfamily protein	.
Pavir.J01216	1	112	AT5G48620	Disease resistance protein (CC-NBS-LRR class) family	.
Pavir.Ib03985	1	111	AT1G19270	DA1	.
Pavir.Fa00871	1	111	AT1G68660	Ribosomal protein L12/ ATP-dependent Clp protease adaptor protein ClpS family protein	.
Pavir.J14926	1	111	AT2G47590	photolyase/blue-light receptor 2	.
Pavir.Eb03582	1	111	AT5G45275	Major facilitator superfamily protein	.
Pavir.Ba00865	1	111	0	0	.
Pavir.J40126	1	111	AT5G16010	3-oxo-5-alpha-steroid 4-dehydrogenase family protein	.
Pavir.J33866	1	111	AT3G48610	non-specific phospholipase C6	.
Pavir.Ga00972	1	110	AT5G52570	beta-carotene hydroxylase 2	.
Pavir.J03679	1	110	0	0	.
Pavir.Ib03054	1	110	AT1G32090	early-responsive to dehydration stress protein (ERD4)	.
Pavir.Fa01457	1	110	AT4G10960	UDP-D-glucose/UDP-D-galactose 4-epimerase 5	.
Pavir.J29900	1	110	0	0	.
Pavir.J38950	1	110	AT2G44460	beta glucosidase 28	.
Pavir.Ab01204	1	110	AT5G13650	elongation factor family protein	.
Pavir.J12226	1	109	AT2G18840	Integral membrane Yip1 family protein	.
Pavir.Ea02237	1	109	AT2G26900	Sodium Bile acid symporter family	.
Pavir.J26953	1	109	AT4G29670	atypical CYS HIS rich thioredoxin 2	.
Pavir.J28017	1	109	AT3G07040	NB-ARC domain-containing disease resistance protein	.
Pavir.Ba00444	1	109	AT2G04039	0	.
Pavir.Db02291	1	109	AT1G32900	UDP-Glycosyltransferase superfamily protein	.
Pavir.J06618	1	109	0	0	.
Pavir.J40953	1	109	AT5G04560	HhH-GPD base excision DNA repair family protein	.
Pavir.J19111	1	109	0	0	.
Pavir.Fa01084	1	108	AT1G64430	Pentatricopeptide repeat (PPR) superfamily protein	.
Pavir.Eb03413	1	108	AT1G09900	Pentatricopeptide repeat (PPR-like) superfamily protein	.
Pavir.J20079	1	108	AT3G56010	0	.
Pavir.J12294	1	108	AT1G65480	PEBP (phosphatidylethanolamine-binding protein) family protein	.
Pavir.J17991	1	108	0	0	.
Pavir.J00803	1	108	AT4G08690	Sec14p-like phosphatidylinositol transfer family protein	.
Pavir.Aa01137	1	108	AT2G28260	cyclic nucleotide-gated channel 15	.
Pavir.J30918	1	108	AT4G34440	Protein kinase superfamily protein	.
Pavir.Ia03581	1	108	AT2G30110	ubiquitin-activating enzyme 1	.
Pavir.Aa02269	1	108	AT1G04880	HMG (high mobility group) box protein with ARID/BRIGHT DNA-binding domain	.
Pavir.Ca00645	1	108	AT3G53620	pyrophosphorylase 4	.
Pavir.Bb01936	1	108	AT1G24030	Protein kinase superfamily protein	.
Pavir.J21562	1	108	AT4G08350	global transcription factor group A2	.
Pavir.Ga01949	1	108	AT4G30825	Tetratricopeptide repeat (TPR)-like superfamily protein	.
Pavir.J06024	1	108	AT1G79850	ribosomal protein S17	.
Pavir.Ib01841	1	108	AT5G64200	ortholog of human splicing factor SC35	.
Pavir.Ea03544	1	108	AT5G63380	AMP-dependent synthetase and ligase family protein	.
Pavir.Db00063	1	107	AT5G23120	photosystem II stability/assembly factor, chloroplast (HCF136)	.
Pavir.J09950	1	107	0	0	.
Pavir.J30629	1	107	0	0	.
Pavir.J21051	1	107	AT1G68570	Major facilitator superfamily protein	.
Pavir.Ba01481	1	107	AT4G39850	peroxisomal ABC transporter 1	.
Pavir.Ea00382	1	107	0	0	.
Pavir.Ga02125	1	107	0	0	.
Pavir.Ib01229	1	107	0	0	.
Pavir.J23691	1	106	AT1G33110	MATE efflux family protein	.
Pavir.Ia00708	1	106	AT1G27480	alpha/beta-Hydrolases superfamily protein	.
Pavir.Bb03650	1	106	AT1G03470	Kinase interacting (KIP1-like) family protein	.
Pavir.Ia01888	1	106	AT5G07990	Cytochrome P450 superfamily protein	.
Pavir.J38451	1	106	AT5G65700	Leucine-rich receptor-like protein kinase family protein	.
Pavir.Gb01650	1	106	AT3G14980	Acyl-CoA N-acyltransferase with RING/FYVE/PHD-type zinc finger protein	.
Pavir.J29281	1	106	0	0	.
Pavir.J03309	1	106	AT5G47480	RGPR-related	.
Pavir.Ba03042	1	106	AT2G25737	Sulfite exporter TauE/SafE family protein	.
Pavir.Ia04848	1	106	0	0	.
Pavir.Ga00312	1	105	AT4G28080	Tetratricopeptide repeat (TPR)-like superfamily protein	.
Pavir.Ib04167	1	105	AT1G12740	cytochrome P450, family 87, subfamily A, polypeptide 2	.
Pavir.J14041	1	105	AT3G06210	ARM repeat superfamily protein	.
Pavir.Da02345	1	105	AT5G62090	SEUSS-like 2	.
Pavir.Db00239	1	104	AT4G10310	high-affinity K+ transporter 1	.
Pavir.Aa02022	1	104	0	0	.
Pavir.J34165	1	104	AT1G34000	one-helix protein 2	.
Pavir.J11303	1	104	AT1G03470	Kinase interacting (KIP1-like) family protein	.
Pavir.J32410	1	104	AT1G53350	Disease resistance protein (CC-NBS-LRR class) family	.
Pavir.J17144	1	104	0	0	.
Pavir.Aa01013	1	104	0	0	.
Pavir.Ga01989	1	104	AT3G23910	0	.
Pavir.Eb00005	1	103	0	0	.
Pavir.J28419	1	103	0	0	.
Pavir.Aa02023	1	103	0	0	.
Pavir.Eb01754	1	103	AT5G10470	kinesin like protein for actin based chloroplast movement 1	.
Pavir.Ia02467	1	103	AT5G05190	Protein of unknown function (DUF3133)	.
Pavir.Ba00128	1	103	AT2G40840	disproportionating enzyme 2	.
Pavir.J22718	1	103	0	0	.
Pavir.Ab00117	1	103	AT5G47110	Chlorophyll A-B binding family protein	.
Pavir.Ga00943	1	103	AT1G65920	Regulator of chromosome condensation (RCC1) family with FYVE zinc finger domain	.
Pavir.Ca00640	1	103	AT2G39570	ACT domain-containing protein	.
Pavir.Ia02495	1	102	AT1G78080	related to AP2 4	.
Pavir.Ba01273	1	102	AT3G61060	phloem protein 2-A13	.
Pavir.J23811	1	102	AT1G17100	SOUL heme-binding family protein	.
Pavir.Ha00676	1	102	AT3G02750	Protein phosphatase 2C family protein	.
Pavir.J25951	1	102	AT3G18420	Protein prenylyltransferase superfamily protein	.
Pavir.J13124	1	102	AT1G45207	Remorin family protein	.
Pavir.J32500	1	102	0	0	.
Pavir.Fa00468	1	102	AT4G31115	Protein of unknown function (DUF1997)	.
Pavir.Gb01013	1	102	0	0	.
Pavir.J06103	1	102	AT1G53350	Disease resistance protein (CC-NBS-LRR class) family	.
Pavir.J35841	1	102	0	0	.
Pavir.J16459	1	102	AT1G23090	sulfate transporter 91	.
Pavir.Ha01698	1	102	0	0	.
Pavir.Fa00506	1	101	AT3G57670	C2H2-type zinc finger family protein	.
Pavir.Ia02454	1	101	AT4G01440	nodulin MtN21 /EamA-like transporter family protein	.
Pavir.J30562	1	101	AT3G56010	0	.
Pavir.Ab00341	1	101	AT1G16720	high chlorophyll fluorescence phenotype 173	.
Pavir.Bb00255	1	101	AT1G06690	NAD(P)-linked oxidoreductase superfamily protein	.
Pavir.Aa00685	1	101	AT3G07670	Rubisco methyltransferase family protein	.
Pavir.Da02204	1	101	0	0	.
Pavir.Ea01259	1	101	0	0	.
Pavir.Eb00949	1	101	0	0	.
Pavir.Db01372	1	101	0	0	.
Pavir.Eb00205	1	100	AT1G54350	ABC transporter family protein	.
Pavir.J28497	1	100	AT3G27060	Ferritin/ribonucleotide reductase-like family protein	.
Pavir.Ia03044	1	100	AT2G15020	0	.
Pavir.Ia00795	1	100	AT5G15070	Phosphoglycerate mutase-like family protein	.
Pavir.J09705	1	100	AT1G21065	0	.
Pavir.Ia02378	1	100	AT2G16990	Major facilitator superfamily protein	.
Pavir.Gb01691	1	100	AT2G32540	cellulose synthase-like B4	.
Pavir.J31953	1	100	0	0	.
Pavir.Ha00484	1	100	0	0	.
Pavir.J01215	1	100	AT3G46730	NB-ARC domain-containing disease resistance protein	.
Pavir.J40233	1	100	0	0	.
Pavir.Ga01721	1	99	AT5G49740	ferric reduction oxidase 7	.
Pavir.Ba02831	1	99	AT4G11800	Calcineurin-like metallo-phosphoesterase superfamily protein	.
Pavir.Aa01428	1	99	AT1G67580	Protein kinase superfamily protein	.
Pavir.J18826	1	99	AT3G59350	Protein kinase superfamily protein	.
Pavir.Ha00172	1	99	0	0	.
Pavir.Bb01473	1	99	AT5G03610	GDSL-like Lipase/Acylhydrolase superfamily protein	.
Pavir.J07199	1	99	AT1G66330	senescence-associated family protein	.
Pavir.J10606	1	99	0	0	.
Pavir.Da00242	1	99	AT5G24910	cytochrome P450, family 714, subfamily A, polypeptide 1	.
Pavir.J24165	1	99	0	0	.
Pavir.Eb01660	1	99	AT1G75250	RAD-like 6	.
Pavir.J37366	1	99	AT5G59350	0	.
Pavir.Fa01485	1	98	0	0	.
Pavir.Ca02416	1	98	AT1G19715	Mannose-binding lectin superfamily protein	.
Pavir.Ga01312	1	98	AT1G60790	Plant protein of unknown function (DUF828)	.
Pavir.J19394	1	98	AT3G46730	NB-ARC domain-containing disease resistance protein	.
Pavir.J30665	1	98	AT4G33480	0	.
Pavir.J28018	1	98	AT4G31390	Protein kinase superfamily protein	.
Pavir.J23460	1	98	0	0	.
Pavir.Bb02952	1	98	AT4G21210	PPDK regulatory protein	.
Pavir.J40618	1	98	AT5G58490	NAD(P)-binding Rossmann-fold superfamily protein	.
Pavir.Hb00811	1	98	AT1G06160	octadecanoid-responsive Arabidopsis AP2/ERF 59	.
Pavir.Cb01972	1	98	0	0	.
Pavir.J08743	1	97	0	0	.
Pavir.J02980	1	97	AT2G03140	alpha/beta-Hydrolases superfamily protein	.
Pavir.J13602	1	97	AT5G47800	Phototropic-responsive NPH3 family protein	.
Pavir.Ga01464	1	97	AT1G12900	glyceraldehyde 3-phosphate dehydrogenase A subunit 2	.
Pavir.Eb00262	1	97	AT5G56600	profilin 3	.
Pavir.Ea00204	1	97	AT5G19760	Mitochondrial substrate carrier family protein	.
Pavir.J15884	1	97	AT1G45207	Remorin family protein	.
Pavir.Ea03150	1	97	AT5G44650	0	.
Pavir.Ga02092	1	97	AT3G07040	NB-ARC domain-containing disease resistance protein	.
Pavir.J04502	1	97	AT2G26500	cytochrome b6f complex subunit (petM), putative	.
Pavir.Gb02261	1	97	AT4G35000	ascorbate peroxidase 3	.
Pavir.J13323	1	97	0	0	.
Pavir.Ca01064	1	97	AT2G36800	don-glucosyltransferase 1	.
Pavir.Ia03647	1	97	AT2G39470	PsbP-like protein 2	.
Pavir.J11317	1	97	AT5G50920	CLPC homologue 1	.
Pavir.Eb03402	1	96	AT1G61210	Transducin/WD40 repeat-like superfamily protein	.
Pavir.J09066	1	96	AT2G32640	Lycopene beta/epsilon cyclase protein	.
Pavir.Ab00053	1	96	AT3G47450	P-loop containing nucleoside triphosphate hydrolases superfamily protein	.
Pavir.J02682	1	96	AT3G02850	STELAR K+ outward rectifier	.
Pavir.Ba03566	1	96	AT3G54970	D-aminoacid aminotransferase-like PLP-dependent enzymes superfamily protein	.
Pavir.Ib02997	1	96	AT4G33500	Protein phosphatase 2C family protein	.
Pavir.J31872	1	96	0	0	.
Pavir.J16568	1	96	AT4G31390	Protein kinase superfamily protein	.
Pavir.J15330	1	96	0	0	.
Pavir.Ca01108	1	96	AT1G07110	fructose-2,6-bisphosphatase	.
Pavir.J20126	1	96	0	0	.
Pavir.Ea03338	1	95	AT2G37570	HSP20-like chaperones superfamily protein	.
Pavir.J32078	1	95	AT4G23130	cysteine-rich RLK (RECEPTOR-like protein kinase) 5	.
Pavir.J37044	1	95	AT1G72640	NAD(P)-binding Rossmann-fold superfamily protein	.
Pavir.Ga00508	1	95	AT1G65070	DNA mismatch repair protein MutS, type 2	.
Pavir.Hb01294	1	95	0	0	.
Pavir.J32538	1	95	AT5G65700	Leucine-rich receptor-like protein kinase family protein	.
Pavir.Fb01805	1	95	AT1G78300	general regulatory factor 2	.
Pavir.Gb01788	1	95	AT5G07400	forkhead-associated domain-containing protein / FHA domain-containing protein	.
Pavir.Ab00665	1	95	AT4G22130	STRUBBELIG-receptor family 8	.
Pavir.Ea03575	1	94	AT1G05690	BTB and TAZ domain protein 3	.
Pavir.Aa01971	1	94	AT5G03900	Iron-sulphur cluster biosynthesis family protein	.
Pavir.Ea00101	1	94	AT1G64110	P-loop containing nucleoside triphosphate hydrolases superfamily protein	.
Pavir.J14548	1	94	AT3G46530	NB-ARC domain-containing disease resistance protein	.
Pavir.Da01891	1	94	AT3G43220	Phosphoinositide phosphatase family protein	.
Pavir.Eb03219	1	94	AT4G22340	cytidinediphosphate diacylglycerol synthase 2	.
Pavir.Gb02433	1	94	AT1G17220	Translation initiation factor 2, small GTP-binding protein	.
Pavir.J34748	1	94	AT5G42760	Leucine carboxyl methyltransferase	.
Pavir.J12450	1	94	AT1G03160	FZO-like	.
Pavir.J40277	1	94	AT1G72190	D-isomer specific 2-hydroxyacid dehydrogenase family protein	.
Pavir.Fb00710	1	94	AT3G01930	Major facilitator superfamily protein	.
Pavir.Bb03274	1	94	AT1G13820	alpha/beta-Hydrolases superfamily protein	.
Pavir.J15096	1	94	AT1G24340	FAD/NAD(P)-binding oxidoreductase family protein	.
Pavir.Ib03972	1	94	AT5G12890	UDP-Glycosyltransferase superfamily protein	.
Pavir.Ba03890	1	93	AT1G06690	NAD(P)-linked oxidoreductase superfamily protein	.
Pavir.Ib02425	1	93	AT4G35230	BR-signaling kinase 1	.
Pavir.Ha00522	1	93	0	0	.
Pavir.Hb01826	1	93	AT5G45800	Leucine-rich repeat protein kinase family protein	.
Pavir.J40141	1	93	AT1G72190	D-isomer specific 2-hydroxyacid dehydrogenase family protein	.
Pavir.J37357	1	93	AT1G53210	sodium/calcium exchanger family protein / calcium-binding EF hand family protein	.
Pavir.J15156	1	93	AT4G38970	fructose-bisphosphate aldolase 2	.
Pavir.J02825	1	93	AT1G68570	Major facilitator superfamily protein	.
Pavir.J15625	1	93	AT2G16570	GLN phosphoribosyl pyrophosphate amidotransferase 1	.
Pavir.J18163	1	93	AT2G42510	0	.
Pavir.Da01208	1	93	AT1G70090	glucosyl transferase family 8	.
Pavir.Ga01619	1	93	0	0	.
Pavir.Ia01546	1	93	AT5G23760	Copper transport protein family	.
Pavir.Da00682	1	93	AT5G18220	O-Glycosyl hydrolases family 17 protein	.
Pavir.J10748	1	93	0	0	.
Pavir.J29469	1	93	0	0	.
Pavir.J08788	1	92	AT5G14740	carbonic anhydrase 2	.
Pavir.Ea01576	1	92	AT5G57030	Lycopene beta/epsilon cyclase protein	.
Pavir.J25386	1	92	0	0	.
Pavir.Ea03061	1	92	AT5G43630	zinc knuckle (CCHC-type) family protein	.
Pavir.Aa00182	1	92	AT3G18430	Calcium-binding EF-hand family protein	.
Pavir.Eb02624	1	92	AT4G29590	S-adenosyl-L-methionine-dependent methyltransferases superfamily protein	.
Pavir.Fb00476	1	92	AT3G23780	nuclear RNA polymerase D2A	.
Pavir.J34064	1	92	AT4G03460	Ankyrin repeat family protein	.
Pavir.J31217	1	92	0	0	.
Pavir.J12557	1	91	AT5G01920	Protein kinase superfamily protein	.
Pavir.J19041	1	91	AT3G54220	GRAS family transcription factor	.
Pavir.Ca01504	1	91	AT3G16520	UDP-glucosyl transferase 88A1	.
Pavir.J13443	1	91	0	0	.
Pavir.J21337	1	91	AT1G30475	0	.
Pavir.Eb01944	1	91	AT4G23820	Pectin lyase-like superfamily protein	.
Pavir.Ba00779	1	91	0	0	.
Pavir.Ea03264	1	91	AT3G56290	0	.
Pavir.Ab02022	1	91	AT1G14150	PsbQ-like 2	.
Pavir.Ea04131	1	91	AT3G05700	Drought-responsive family protein	.
Pavir.Ib04106	1	91	0	0	.
Pavir.Eb03591	1	91	AT2G40400	Protein of unknown function (DUF399 and DUF3411)	.
Pavir.J02867	1	90	0	0	.
Pavir.J07972	1	90	AT5G50400	purple acid phosphatase 27	.
Pavir.J31626	1	90	0	0	.
Pavir.Ea03900	1	90	AT5G40950	ribosomal protein large subunit 27	.
Pavir.Eb02329	1	90	AT4G02380	senescence-associated gene 21	.
Pavir.Ga01804	1	90	AT3G14980	Acyl-CoA N-acyltransferase with RING/FYVE/PHD-type zinc finger protein	.
Pavir.Ea02520	1	90	AT2G47000	ATP binding cassette subfamily B4	.
Pavir.J08615	1	90	AT3G47680	DNA binding	.
Pavir.Fb01673	1	90	AT2G06040	0	.
Pavir.Eb03157	1	89	AT2G33860	Transcriptional factor B3 family protein / auxin-responsive factor AUX/IAA-related	.
Pavir.Bb02822	1	89	AT4G21990	APS reductase 3	.
Pavir.J25020	1	89	0	0	.
Pavir.Ib00452	1	89	AT1G14345	NAD(P)-linked oxidoreductase superfamily protein	.
Pavir.J18821	1	89	0	0	.
Pavir.J26007	1	89	AT4G29670	atypical CYS HIS rich thioredoxin 2	.
Pavir.Cb01033	1	89	AT4G36490	SEC14-like 12	.
Pavir.Ib03648	1	89	AT1G50360	P-loop containing nucleoside triphosphate hydrolases superfamily protein	.
Pavir.J13718	1	89	AT5G24120	sigma factor E	.
Pavir.J03219	1	89	AT1G45230	Protein of unknown function (DUF3223)	.
Pavir.Ca00338	1	89	0	0	.
Pavir.J21954	1	89	0	0	.
Pavir.Da01224	1	89	AT5G59530	2-oxoglutarate (2OG) and Fe(II)-dependent oxygenase superfamily protein	.
Pavir.Ib03354	1	89	AT5G07990	Cytochrome P450 superfamily protein	.
Pavir.Ea02929	1	89	0	0	.
Pavir.J08848	1	89	AT4G02600	Seven transmembrane MLO family protein	.
Pavir.J40297	1	89	0	0	.
Pavir.Db00675	1	89	AT1G52500	MUTM homolog-1	.
Pavir.Ab02088	1	88	AT1G09900	Pentatricopeptide repeat (PPR-like) superfamily protein	.
Pavir.Eb01493	1	88	AT1G06490	glucan synthase-like 7	.
Pavir.J01650	1	88	AT2G18470	roline-rich extensin-like receptor kinase 4	.
Pavir.J29145	1	88	AT2G03220	fucosyltransferase 1	.
Pavir.J27474	1	88	AT4G28660	photosystem II reaction center PSB28 protein	.
Pavir.Ha01648	1	88	0	0	.
Pavir.Bb02965	1	88	AT3G21710	0	.
Pavir.Ba00936	1	88	AT2G35660	FAD/NAD(P)-binding oxidoreductase family protein	.
Pavir.J00713	1	88	AT5G48450	SKU5 similar 3	.
Pavir.Ia04155	1	88	AT2G26340	0	.
Pavir.J09764	1	88	AT2G34210	Transcription elongation factor Spt5	.
Pavir.J10999	1	88	AT1G29200	O-fucosyltransferase family protein	.
Pavir.Ba03381	1	87	AT3G46730	NB-ARC domain-containing disease resistance protein	.
Pavir.J24861	1	87	0	0	.
Pavir.Ea02216	1	87	AT1G60590	Pectin lyase-like superfamily protein	.
Pavir.Aa01900	1	87	AT3G53360	Tetratricopeptide repeat (TPR)-like superfamily protein	.
Pavir.Ia04218	1	87	AT5G07050	nodulin MtN21 /EamA-like transporter family protein	.
Pavir.J38332	1	87	AT3G45740	hydrolase family protein / HAD-superfamily protein	.
Pavir.J08933	1	87	AT3G47680	DNA binding	.
Pavir.Ib01362	1	87	AT2G30040	mitogen-activated protein kinase kinase kinase 14	.
Pavir.Ib00258	1	87	0	0	.
Pavir.Ba01537	1	87	AT3G23530	Cyclopropane-fatty-acyl-phospholipid synthase	.
Pavir.Aa01794	1	87	0	0	.
Pavir.J28114	1	86	AT4G35780	ACT-like protein tyrosine kinase family protein	.
Pavir.Ca02834	1	86	AT1G30500	nuclear factor Y, subunit A7	.
Pavir.Fb01780	1	86	AT2G22500	uncoupling protein 5	.
Pavir.J02951	1	86	AT1G61210	Transducin/WD40 repeat-like superfamily protein	.
Pavir.Ia00951	1	86	AT5G15070	Phosphoglycerate mutase-like family protein	.
Pavir.J15373	1	86	AT1G67340	HCP-like superfamily protein with MYND-type zinc finger	.
Pavir.Eb02172	1	86	AT2G46225	ABI-1-like 1	.
Pavir.J00252	1	86	AT5G08640	flavonol synthase 1	.
Pavir.J03819	1	86	AT4G10440	S-adenosyl-L-methionine-dependent methyltransferases superfamily protein	.
Pavir.Fb01113	1	86	AT3G46730	NB-ARC domain-containing disease resistance protein	.
Pavir.Gb01018	1	86	AT1G33265	Transmembrane proteins 14C	.
Pavir.J22636	1	86	0	0	.
Pavir.Aa01037	1	86	AT3G53620	pyrophosphorylase 4	.
Pavir.Db02453	1	85	AT2G38740	Haloacid dehalogenase-like hydrolase (HAD) superfamily protein	.
Pavir.Aa03091	1	85	AT5G15820	RING/U-box superfamily protein	.
Pavir.J40583	1	85	AT3G01660	S-adenosyl-L-methionine-dependent methyltransferases superfamily protein	.
Pavir.J36866	1	85	AT1G04920	sucrose phosphate synthase 3F	.
Pavir.J15844	1	85	0	0	.
Pavir.J21111	1	85	0	0	.
Pavir.J18281	1	85	0	0	.
Pavir.J03335	1	85	AT1G64355	0	.
Pavir.Gb01972	1	85	AT3G11590	0	.
Pavir.J19106	1	85	AT5G59450	GRAS family transcription factor	.
Pavir.Ea02695	1	85	0	0	.
Pavir.Ga01227	1	85	AT1G27880	DEAD/DEAH box RNA helicase family protein	.
Pavir.Ea02601	1	84	AT2G26080	glycine decarboxylase P-protein 2	.
Pavir.Ib01040	1	84	0	0	.
Pavir.J17878	1	84	AT5G41761	0	.
Pavir.J31946	1	84	0	0	.
Pavir.Ab02760	1	84	AT4G36530	alpha/beta-Hydrolases superfamily protein	.
Pavir.Ib00116	1	84	AT4G34090	0	.
Pavir.Cb01655	1	84	AT3G05345	Chaperone DnaJ-domain superfamily protein	.
Pavir.Bb02418	1	84	AT5G56270	WRKY DNA-binding protein 2	.
Pavir.Aa01964	1	84	AT3G56160	Sodium Bile acid symporter family	.
Pavir.J00580	1	84	AT1G62250	0	.
Pavir.J39546	1	84	0	0	.
Pavir.Db00214	1	83	AT4G02530	chloroplast thylakoid lumen protein	.
Pavir.Ea03102	1	83	AT1G09900	Pentatricopeptide repeat (PPR-like) superfamily protein	.
Pavir.J09247	1	83	AT1G72640	NAD(P)-binding Rossmann-fold superfamily protein	.
Pavir.Ba01078	1	83	AT2G04842	threonyl-tRNA synthetase, putative / threonine--tRNA ligase, putative	.
Pavir.J25557	1	83	AT1G26220	Acyl-CoA N-acyltransferases (NAT) superfamily protein	.
Pavir.Ea03910	1	83	AT4G22190	0	.
Pavir.J38613	1	83	0	0	.
Pavir.Eb01659	1	83	AT1G75250	RAD-like 6	.
Pavir.Ea01476	1	83	0	0	.
Pavir.Aa03422	1	82	AT3G61870	0	.
Pavir.J33931	1	82	0	0	.
Pavir.Gb00558	1	82	AT1G15290	Tetratricopeptide repeat (TPR)-like superfamily protein	.
Pavir.Aa03253	1	82	0	0	.
Pavir.Gb00411	1	82	AT1G61720	NAD(P)-binding Rossmann-fold superfamily protein	.
Pavir.Cb01951	1	82	AT5G55120	galactose-1-phosphate guanylyltransferase (GDP)s;GDP-D-glucose phosphorylases;quercetin 4\'-O-glucosyltransferases	.
Pavir.Ib00243	1	82	AT3G11980	Jojoba acyl CoA reductase-related male sterility protein	.
Pavir.J19286	1	82	AT3G14460	LRR and NB-ARC domains-containing disease resistance protein	.
Pavir.J29146	1	82	AT1G45474	photosystem I light harvesting complex gene 5	.
Pavir.J10359	1	82	AT1G64430	Pentatricopeptide repeat (PPR) superfamily protein	.
Pavir.Aa00755	1	82	0	0	.
Pavir.J18492	1	82	0	0	.
Pavir.J18397	1	82	AT1G02850	beta glucosidase 11	.
Pavir.J25299	1	82	AT1G19920	Pseudouridine synthase/archaeosine transglycosylase-like family protein	.
Pavir.Hb01734	1	82	AT2G21330	fructose-bisphosphate aldolase 1	.
Pavir.J38436	1	82	AT5G20380	phosphate transporter 4;5	.
Pavir.Gb00892	1	82	AT3G57870	sumo conjugation enzyme 1	.
Pavir.Eb00207	1	81	AT1G54350	ABC transporter family protein	.
Pavir.Ib02075	1	81	AT5G15450	casein lytic proteinase B3	.
Pavir.Ha01757	1	81	AT5G22400	Rho GTPase activating protein with PAK-box/P21-Rho-binding domain	.
Pavir.Ea03616	1	81	AT1G22850	SNARE associated Golgi protein family	.
Pavir.Ba00474	1	81	AT1G13820	alpha/beta-Hydrolases superfamily protein	.
Pavir.Ba03813	1	81	AT3G18270	cytochrome P450, family 77, subfamily A, polypeptide 5 pseudogene	.
Pavir.Ha01439	1	81	AT5G13930	Chalcone and stilbene synthase family protein	.
Pavir.J12066	1	81	AT3G47070	0	.
Pavir.Bb00751	1	81	AT4G24250	Seven transmembrane MLO family protein	.
Pavir.J12742	1	80	AT5G20380	phosphate transporter 4;5	.
Pavir.J10422	1	80	AT5G51710	K+ efflux antiporter 5	.
Pavir.Ga00887	1	80	AT3G47430	peroxin 11B	.
Pavir.Cb00623	1	80	AT3G24840	Sec14p-like phosphatidylinositol transfer family protein	.
Pavir.J14551	1	80	AT4G21900	proteinaceous RNase P 3	.
Pavir.Bb01805	1	80	0	0	.
Pavir.Gb01786	1	80	AT5G07400	forkhead-associated domain-containing protein / FHA domain-containing protein	.
Pavir.Fa02360	1	79	AT1G64680	0	.
Pavir.Eb00805	1	79	AT1G68490	0	.
Pavir.Ca02102	1	79	0	0	.
Pavir.J13691	1	79	AT4G34710	arginine decarboxylase 2	.
Pavir.Ib00719	1	79	AT2G03350	Protein of unknown function, DUF538	.
Pavir.Ea03564	1	79	AT4G26860	Predicted pyridoxal phosphate-dependent enzyme, YBL036C type	.
Pavir.Ea01586	1	79	AT1G74730	Protein of unknown function (DUF1118)	.
Pavir.Da01338	1	79	AT5G10470	kinesin like protein for actin based chloroplast movement 1	.
Pavir.J03403	1	79	AT4G24630	DHHC-type zinc finger family protein	.
Pavir.J04313	1	78	AT3G58500	protein phosphatase 2A-4	.
Pavir.J00171	1	78	AT2G27610	Tetratricopeptide repeat (TPR)-like superfamily protein	.
Pavir.J00172	1	78	AT2G43940	S-adenosyl-L-methionine-dependent methyltransferases superfamily protein	.
Pavir.Fa01707	1	78	AT3G46730	NB-ARC domain-containing disease resistance protein	.
Pavir.Fa00821	1	78	0	0	.
Pavir.Ib02630	1	78	AT3G29240	Protein of unknown function (DUF179)	.
Pavir.J00654	1	78	AT3G53620	pyrophosphorylase 4	.
Pavir.J39829	1	78	0	0	.
Pavir.J08578	1	78	AT3G47570	Leucine-rich repeat protein kinase family protein	.
Pavir.J39620	1	78	AT2G24090	Ribosomal protein L35	.
Pavir.Ga01919	1	78	AT2G36290	alpha/beta-Hydrolases superfamily protein	.
Pavir.J29034	1	78	0	0	.
Pavir.J37914	1	78	AT1G78915	Tetratricopeptide repeat (TPR)-like superfamily protein	.
Pavir.Ib02012	1	78	0	0	.
Pavir.J00081	1	78	0	0	.
Pavir.J36612	1	77	AT5G28150	Plant protein of unknown function (DUF868)	.
Pavir.J09207	1	77	AT1G71810	Protein kinase superfamily protein	.
Pavir.Ba00105	1	77	AT5G04140	glutamate synthase 1	.
Pavir.Aa02219	1	77	0	0	.
Pavir.Ca00227	1	77	0	0	.
Pavir.J32628	1	77	AT3G22840	Chlorophyll A-B binding family protein	.
Pavir.Ib01420	1	77	AT2G47460	myb domain protein 12	.
Pavir.J25840	1	77	AT4G35270	Plant regulator RWP-RK family protein	.
Pavir.Gb02586	1	77	0	0	.
Pavir.J14630	1	77	AT3G12600	nudix hydrolase homolog 16	.
Pavir.Gb00841	1	77	AT4G17670	Protein of unknown function (DUF581)	.
Pavir.Ia03770	1	77	AT2G37650	GRAS family transcription factor	.
Pavir.J16562	1	77	AT5G38920	Polynucleotidyl transferase, ribonuclease H-like superfamily protein	.
Pavir.Ga01767	1	76	AT1G22930	T-complex protein 11	.
Pavir.Da00998	1	76	AT5G04560	HhH-GPD base excision DNA repair family protein	.
Pavir.Ga02608	1	76	AT1G17220	Translation initiation factor 2, small GTP-binding protein	.
Pavir.Ab01218	1	76	AT4G18810	NAD(P)-binding Rossmann-fold superfamily protein	.
Pavir.Bb00291	1	76	AT2G37710	receptor lectin kinase	.
Pavir.J16437	1	76	0	0	.
Pavir.Fb00477	1	76	0	0	.
Pavir.J40672	1	76	0	0	.
Pavir.Db00288	1	76	AT1G28590	GDSL-like Lipase/Acylhydrolase superfamily protein	.
Pavir.J07104	1	76	0	0	.
Pavir.Ab02645	1	75	AT4G11600	glutathione peroxidase 6	.
Pavir.J33781	1	75	AT2G21960	0	.
Pavir.Ca01743	1	75	0	0	.
Pavir.Fa00915	1	75	AT5G17330	glutamate decarboxylase	.
Pavir.Fb01243	1	75	0	0	.
Pavir.Ab00143	1	75	AT5G17670	alpha/beta-Hydrolases superfamily protein	.
Pavir.J09576	1	75	AT2G22860	phytosulfokine 2 precursor	.
Pavir.Ib04216	1	75	0	0	.
Pavir.Ea00003	1	75	AT2G25810	tonoplast intrinsic protein 4;1	.
Pavir.J17732	1	75	AT5G58240	FRAGILE HISTIDINE TRIAD	.
Pavir.J15106	1	75	AT5G08710	Regulator of chromosome condensation (RCC1) family protein	.
Pavir.Bb03745	1	75	AT5G58300	Leucine-rich repeat protein kinase family protein	.
Pavir.Ga01552	1	75	AT5G43050	Protein of unknown function (DUF565)	.
Pavir.J37612	1	75	AT4G00300	fringe-related protein	.
Pavir.Ea02358	1	74	AT1G52950	Nucleic acid-binding, OB-fold-like protein	.
Pavir.Da01156	1	74	AT5G37820	NOD26-like intrinsic protein 4;2	.
Pavir.Da00841	1	74	AT5G25840	Protein of unknown function (DUF1677)	.
Pavir.Eb00308	1	74	AT1G79750	NADP-malic enzyme 4	.
Pavir.J02811	1	74	AT3G06880	Transducin/WD40 repeat-like superfamily protein	.
Pavir.J02571	1	74	AT3G12600	nudix hydrolase homolog 16	.
Pavir.J32180	1	74	0	0	.
Pavir.Bb03063	1	74	AT4G27350	Protein of unknown function (DUF1223)	.
Pavir.J37633	1	74	AT5G20380	phosphate transporter 4;5	.
Pavir.Hb00782	1	74	0	0	.
Pavir.J05040	1	73	AT1G76730	NagB/RpiA/CoA transferase-like superfamily protein	.
Pavir.Ea03596	1	73	AT2G02450	NAC domain containing protein 35	.
Pavir.Ca01886	1	73	0	0	.
Pavir.J00566	1	73	AT1G56190	Phosphoglycerate kinase family protein	.
Pavir.Hb01027	1	73	AT1G69550	disease resistance protein (TIR-NBS-LRR class)	.
Pavir.J09292	1	73	AT3G57680	Peptidase S41 family protein	.
Pavir.J23943	1	73	0	0	.
Pavir.Ab01378	1	73	AT2G21660	cold, circadian rhythm, and rna binding 2	.
Pavir.Bb02279	1	73	AT5G25350	EIN3-binding F box protein 2	.
Pavir.Ib00769	1	72	AT1G51340	MATE efflux family protein	.
Pavir.Bb02560	1	72	AT2G17270	phosphate transporter 3;3	.
Pavir.J22147	1	72	0	0	.
Pavir.Da01644	1	72	AT1G53670	methionine sulfoxide reductase B 1	.
Pavir.J25967	1	72	AT3G07060	NHL domain-containing protein	.
Pavir.Bb01591	1	72	AT5G47800	Phototropic-responsive NPH3 family protein	.
Pavir.J19652	1	72	0	0	.
Pavir.Da00207	1	72	AT2G30950	FtsH extracellular protease family	.
Pavir.Da01917	1	72	AT5G02120	one helix protein	.
Pavir.J02619	1	72	AT4G37040	methionine aminopeptidase 1D	.
Pavir.J17993	1	72	AT2G02410	0	.
Pavir.J09255	1	72	0	0	.
Pavir.Ib04223	1	72	AT3G04710	ankyrin repeat family protein	.
Pavir.J34240	1	72	AT2G24130	Leucine-rich receptor-like protein kinase family protein	.
Pavir.J39592	1	72	AT1G17650	glyoxylate reductase 2	.
Pavir.Ab01795	1	71	AT1G16480	Tetratricopeptide repeat (TPR)-like superfamily protein	.
Pavir.Ib03545	1	71	AT3G19960	myosin 1	.
Pavir.J20656	1	71	AT1G61350	ARM repeat superfamily protein	.
Pavir.Bb02184	1	71	AT5G39785	Protein of unknown function (DUF1666)	.
Pavir.J18773	1	71	0	0	.
Pavir.J28736	1	71	AT4G38960	B-box type zinc finger family protein	.
Pavir.Hb02023	1	71	AT5G05270	Chalcone-flavanone isomerase family protein	.
Pavir.Gb00992	1	71	AT5G13770	Pentatricopeptide repeat (PPR-like) superfamily protein	.
Pavir.Db02451	1	71	AT5G26667	P-loop containing nucleoside triphosphate hydrolases superfamily protein	.
Pavir.J26907	1	71	AT5G65380	MATE efflux family protein	.
Pavir.J38717	1	71	0	0	.
Pavir.Fb01410	1	71	AT1G15980	NDH-dependent cyclic electron flow 1	.
Pavir.Ba01405	1	70	AT5G20380	phosphate transporter 4;5	.
Pavir.J23026	1	70	AT5G47730	Sec14p-like phosphatidylinositol transfer family protein	.
Pavir.Cb01187	1	70	0	0	.
Pavir.Eb02305	1	70	AT4G01800	Albino or Glassy Yellow 1	.
Pavir.Ab00652	1	70	AT3G27160	Ribosomal protein S21 family protein	.
Pavir.J00846	1	70	0	0	.
Pavir.Cb02171	1	70	AT1G33110	MATE efflux family protein	.
Pavir.J20321	1	70	AT4G25450	non-intrinsic ABC protein 8	.
Pavir.J31801	1	70	0	0	.
Pavir.Cb00838	1	70	AT5G60910	AGAMOUS-like 8	.
Pavir.J00395	1	70	AT1G48770	Protein of unknown function (DUF1639)	.
Pavir.J19769	1	70	AT4G29590	S-adenosyl-L-methionine-dependent methyltransferases superfamily protein	.
Pavir.Ia02697	1	70	AT2G35500	shikimate kinase like 2	.
Pavir.Db00950	1	70	AT3G57680	Peptidase S41 family protein	.
Pavir.J22441	1	70	AT1G78860	D-mannose binding lectin protein with Apple-like carbohydrate-binding domain	.
Pavir.Ga00509	1	70	AT5G53760	Seven transmembrane MLO family protein	.
Pavir.Fb01439	1	70	0	0	.
Pavir.Eb00310	1	70	AT1G35190	2-oxoglutarate (2OG) and Fe(II)-dependent oxygenase superfamily protein	.
Pavir.Gb01854	1	69	AT5G08020	RPA70-kDa subunit B	.
Pavir.J16380	1	69	0	0	.
Pavir.Ga00087	1	69	0	0	.
Pavir.Ea00741	1	69	0	0	.
Pavir.J27685	1	69	AT1G53350	Disease resistance protein (CC-NBS-LRR class) family	.
Pavir.Ab00856	1	69	AT5G11260	Basic-leucine zipper (bZIP) transcription factor family protein	.
Pavir.Ga01409	1	69	AT3G63370	Tetratricopeptide repeat (TPR)-like superfamily protein	.
Pavir.J02946	1	69	AT2G01860	Tetratricopeptide repeat (TPR)-like superfamily protein	.
Pavir.J12129	1	69	AT3G22550	Protein of unknown function (DUF581)	.
Pavir.J23102	1	69	AT5G50400	purple acid phosphatase 27	.
Pavir.Fa01717	1	69	0	0	.
Pavir.J38369	1	69	AT1G08540	RNApolymerase sigma subunit 2	.
Pavir.Eb00706	1	69	AT5G01510	Protein of unknown function, DUF647	.
Pavir.Ga01892	1	68	AT5G09820	Plastid-lipid associated protein PAP / fibrillin family protein	.
Pavir.J20247	1	68	AT5G19500	Tryptophan/tyrosine permease	.
Pavir.J38689	1	68	0	0	.
Pavir.Ca02570	1	68	AT2G31400	genomes uncoupled 1	.
Pavir.Bb02763	1	68	AT1G75460	ATP-dependent protease La (LON) domain protein	.
Pavir.Eb01437	1	68	AT2G39080	NAD(P)-binding Rossmann-fold superfamily protein	.
Pavir.J32705	1	68	AT1G67090	ribulose bisphosphate carboxylase small chain 1A	.
Pavir.Ca00990	1	68	AT3G25690	Hydroxyproline-rich glycoprotein family protein	.
Pavir.J16483	1	68	AT4G08350	global transcription factor group A2	.
Pavir.Eb02420	1	68	0	0	.
Pavir.Ia01008	1	68	0	0	.
Pavir.J35105	1	68	AT5G14680	Adenine nucleotide alpha hydrolases-like superfamily protein	.
Pavir.J09079	1	68	AT4G16130	arabinose kinase	.
Pavir.Da02064	1	68	AT2G13680	callose synthase 5	.
Pavir.J18930	1	68	0	0	.
Pavir.Da02231	1	67	AT3G18680	Amino acid kinase family protein	.
Pavir.Fb00041	1	67	AT1G60950	2Fe-2S ferredoxin-like superfamily protein	.
Pavir.J25000	1	67	AT4G18770	myb domain protein 98	.
Pavir.Hb01437	1	67	0	0	.
Pavir.J11432	1	67	AT1G78440	Arabidopsis thaliana gibberellin 2-oxidase 1	.
Pavir.Eb02662	1	67	AT1G66840	Plant protein of unknown function (DUF827)	.
Pavir.J19641	1	67	AT2G21150	XAP5 family protein	.
Pavir.J17789	1	67	AT1G27480	alpha/beta-Hydrolases superfamily protein	.
Pavir.Eb03049	1	67	AT3G16520	UDP-glucosyl transferase 88A1	.
Pavir.Gb00615	1	67	AT4G13550	triglyceride lipases;triglyceride lipases	.
Pavir.J28080	1	67	AT5G05270	Chalcone-flavanone isomerase family protein	.
Pavir.Ia03726	1	67	AT3G57410	villin 3	.
Pavir.Ga02719	1	67	0	0	.
Pavir.J20188	1	67	AT5G07480	KAR-UP oxidoreductase 1	.
Pavir.Cb00021	1	67	AT1G79030	Chaperone DnaJ-domain superfamily protein	.
Pavir.Da00422	1	67	AT1G15360	Integrase-type DNA-binding superfamily protein	.
Pavir.J36273	1	67	AT1G70070	DEAD/DEAH box helicase, putative	.
Pavir.J09936	1	66	AT3G02720	Class I glutamine amidotransferase-like superfamily protein	.
Pavir.J28984	1	66	AT1G78010	tRNA modification GTPase, putative	.
Pavir.J34893	1	66	AT1G55690	Sec14p-like phosphatidylinositol transfer family protein	.
Pavir.J21443	1	66	AT2G12190	Cytochrome P450 superfamily protein	.
Pavir.Aa03116	1	66	AT1G21065	0	.
Pavir.J37352	1	66	AT3G27050	0	.
Pavir.Fa00100	1	66	AT3G59350	Protein kinase superfamily protein	.
Pavir.J36982	1	66	AT5G17250	Alkaline-phosphatase-like family protein	.
Pavir.J19374	1	66	AT1G04420	NAD(P)-linked oxidoreductase superfamily protein	.
Pavir.Fb02173	1	65	AT4G00350	MATE efflux family protein	.
Pavir.Fb01628	1	65	AT2G24270	aldehyde dehydrogenase 11A3	.
Pavir.J28931	1	65	AT3G07040	NB-ARC domain-containing disease resistance protein	.
Pavir.Ga02047	1	65	0	0	.
Pavir.Ba03067	1	65	AT1G55840	Sec14p-like phosphatidylinositol transfer family protein	.
Pavir.J01607	1	65	AT5G10690	pentatricopeptide (PPR) repeat-containing protein / CBS domain-containing protein	.
Pavir.J00939	1	65	AT1G62960	ACC synthase 10	.
Pavir.J38907	1	65	0	0	.
Pavir.Bb01726	1	65	AT4G11800	Calcineurin-like metallo-phosphoesterase superfamily protein	.
Pavir.Aa00947	1	65	AT3G18420	Protein prenylyltransferase superfamily protein	.
Pavir.Bb01984	1	65	AT2G16890	UDP-Glycosyltransferase superfamily protein	.
Pavir.Ib01582	1	65	AT5G26850	Uncharacterized protein	.
Pavir.Da02183	1	65	AT5G23850	Arabidopsis thaliana protein of unknown function (DUF821)	.
Pavir.Aa02854	1	65	AT3G15620	DNA photolyase family protein	.
Pavir.Ab00648	1	65	AT5G24960	cytochrome P450, family 71, subfamily A, polypeptide 14	.
Pavir.J13417	1	65	AT1G51110	Plastid-lipid associated protein PAP / fibrillin family protein	.
Pavir.Cb01871	1	65	0	0	.
Pavir.Ib01301	1	65	AT2G39470	PsbP-like protein 2	.
Pavir.J12898	1	65	0	0	.
Pavir.J34846	1	64	AT3G06080	Plant protein of unknown function (DUF828)	.
Pavir.J11285	1	64	AT1G55920	serine acetyltransferase 2;1	.
Pavir.Ea01095	1	64	AT3G25470	bacterial hemolysin-related	.
Pavir.Hb01823	1	64	0	0	.
Pavir.Ba02968	1	64	AT5G03610	GDSL-like Lipase/Acylhydrolase superfamily protein	.
Pavir.Ia01059	1	64	AT4G37850	basic helix-loop-helix (bHLH) DNA-binding superfamily protein	.
Pavir.Cb01561	1	64	AT3G46610	Pentatricopeptide repeat (PPR-like) superfamily protein	.
Pavir.Ba00768	1	64	AT1G05200	glutamate receptor 3.4	.
Pavir.J04776	1	64	AT4G24630	DHHC-type zinc finger family protein	.
Pavir.J09459	1	64	0	0	.
Pavir.J11510	1	63	AT4G36520	Chaperone DnaJ-domain superfamily protein	.
Pavir.Da01104	1	63	AT1G68710	ATPase E1-E2 type family protein / haloacid dehalogenase-like hydrolase family protein	.
Pavir.J38252	1	63	AT1G60420	DC1 domain-containing protein	.
Pavir.J36700	1	63	AT5G35700	fimbrin-like protein 2	.
Pavir.Ba01246	1	63	AT4G38960	B-box type zinc finger family protein	.
Pavir.Da01959	1	63	AT5G12080	mechanosensitive channel of small conductance-like 10	.
Pavir.Aa00200	1	63	0	0	.
Pavir.Bb02696	1	63	0	0	.
Pavir.Ga01217	1	63	0	0	.
Pavir.J26165	1	63	AT4G03240	frataxin homolog	.
Pavir.Bb02032	1	63	AT4G33090	aminopeptidase M1	.
Pavir.Ib00245	1	62	AT3G52310	ABC-2 type transporter family protein	.
Pavir.Da01876	1	62	AT2G25080	glutathione peroxidase 1	.
Pavir.Ca00858	1	62	AT4G39420	0	.
Pavir.Eb01362	1	62	AT1G74150	Galactose oxidase/kelch repeat superfamily protein	.
Pavir.J16560	1	62	AT1G50900	Ankyrin repeat family protein	.
Pavir.Ib02881	1	62	AT1G73080	PEP1 receptor 1	.
Pavir.Ba02060	1	62	AT2G45120	C2H2-like zinc finger protein	.
Pavir.J26344	1	62	0	0	.
Pavir.J32815	1	61	AT2G46710	Rho GTPase activating protein with PAK-box/P21-Rho-binding domain	.
Pavir.Ca02704	1	61	AT3G24715	Protein kinase superfamily protein with octicosapeptide/Phox/Bem1p domain	.
Pavir.J24672	1	61	AT5G11260	Basic-leucine zipper (bZIP) transcription factor family protein	.
Pavir.Ib01606	1	61	AT2G47590	photolyase/blue-light receptor 2	.
Pavir.Fb00698	1	61	0	0	.
Pavir.J29043	1	61	0	0	.
Pavir.Ab00996	1	61	AT1G64050	0	.
Pavir.Da01956	1	61	AT5G12040	Nitrilase/cyanide hydratase and apolipoprotein N-acyltransferase family protein	.
Pavir.Ab00643	1	60	AT5G24960	cytochrome P450, family 71, subfamily A, polypeptide 14	.
Pavir.J16084	1	60	0	0	.
Pavir.J24072	1	60	AT3G59100	glucan synthase-like 11	.
Pavir.Eb03668	1	60	AT2G37570	HSP20-like chaperones superfamily protein	.
Pavir.Db01917	1	60	AT3G25610	ATPase E1-E2 type family protein / haloacid dehalogenase-like hydrolase family protein	.
Pavir.J10118	1	60	AT5G38660	acclimation of photosynthesis to environment	.
Pavir.Aa01018	1	60	AT1G32060	phosphoribulokinase	.
Pavir.J01107	1	60	AT3G12600	nudix hydrolase homolog 16	.
Pavir.J33382	1	60	0	0	.
Pavir.J11914	1	60	AT5G25320	ACT-like superfamily protein	.
Pavir.J23747	1	60	AT2G32230	proteinaceous RNase P 1	.
Pavir.J35959	1	60	0	0	.
Pavir.Ha01029	1	60	AT3G03080	Zinc-binding dehydrogenase family protein	.
Pavir.J39640	1	60	0	0	.
Pavir.J40069	1	60	0	0	.
Pavir.Db00027	1	59	AT1G50250	FTSH protease 1	.
Pavir.J18626	1	59	AT4G35760	NAD(P)H dehydrogenase (quinone)s	.
Pavir.Fa00019	1	59	AT2G28150	Domain of unknown function (DUF966)	.
Pavir.Db02466	1	59	AT2G46915	Protein of unknown function (DUF3754)	.
Pavir.Hb01473	1	59	AT3G50970	dehydrin family protein	.
Pavir.Bb00110	1	59	AT1G05200	glutamate receptor 3.4	.
Pavir.J35871	1	59	AT5G58090	O-Glycosyl hydrolases family 17 protein	.
Pavir.J07765	1	59	AT1G53140	Dynamin related protein 5A	.
Pavir.J28269	1	59	0	0	.
Pavir.Cb00306	1	59	AT2G15320	Leucine-rich repeat (LRR) family protein	.
Pavir.Fa00525	1	59	0	0	.
Pavir.Ea00394	1	59	AT5G33320	Glucose-6-phosphate/phosphate translocator-related	.
Pavir.J35791	1	59	AT1G06650	2-oxoglutarate (2OG) and Fe(II)-dependent oxygenase superfamily protein	.
Pavir.Aa00680	1	59	AT3G07650	CONSTANS-like 9	.
Pavir.Da01405	1	58	AT2G16890	UDP-Glycosyltransferase superfamily protein	.
Pavir.J12452	1	58	AT2G34710	Homeobox-leucine zipper family protein / lipid-binding START domain-containing protein	.
Pavir.Eb01416	1	58	AT1G73920	alpha/beta-Hydrolases superfamily protein	.
Pavir.J18126	1	58	0	0	.
Pavir.J01007	1	58	AT2G46860	pyrophosphorylase 3	.
Pavir.J04693	1	58	0	0	.
Pavir.Da01903	1	58	AT3G59140	multidrug resistance-associated protein 14	.
Pavir.J21560	1	58	AT5G20040	isopentenyltransferase 9	.
Pavir.Fa00066	1	58	AT2G05620	proton gradient regulation 5	.
Pavir.Aa02408	1	58	AT5G36160	Tyrosine transaminase family protein	.
Pavir.Ib02369	1	58	AT1G42550	plastid movement impaired1	.
Pavir.J10335	1	58	AT1G33560	Disease resistance protein (CC-NBS-LRR class) family	.
Pavir.J18327	1	58	AT2G36760	UDP-glucosyl transferase 73C2	.
Pavir.Ha00768	1	58	AT5G45470	Protein of unknown function (DUF594)	.
Pavir.Ca01610	1	58	AT3G19910	RING/U-box superfamily protein	.
Pavir.Ga00949	1	58	AT5G13770	Pentatricopeptide repeat (PPR-like) superfamily protein	.
Pavir.Ha01863	1	58	AT2G41560	autoinhibited Ca(2+)-ATPase, isoform 4	.
Pavir.Eb01005	1	58	AT5G63500	Protein of unknown function (DUF 3339)	.
Pavir.J13205	1	57	AT4G29230	NAC domain containing protein 75	.
Pavir.J34656	1	57	0	0	.
Pavir.J22046	1	57	AT2G28900	outer plastid envelope protein 16-1	.
Pavir.Bb02067	1	57	AT2G46210	Fatty acid/sphingolipid desaturase	.
Pavir.J34961	1	57	AT5G64840	general control non-repressible 5	.
Pavir.Eb03897	1	57	AT1G74880	NAD(P)H:plastoquinone dehydrogenase complex subunit O	.
Pavir.J15573	1	57	AT1G06620	2-oxoglutarate (2OG) and Fe(II)-dependent oxygenase superfamily protein	.
Pavir.Ca01463	1	57	AT4G08690	Sec14p-like phosphatidylinositol transfer family protein	.
Pavir.Ab00899	1	57	AT5G05340	Peroxidase superfamily protein	.
Pavir.J07508	1	56	AT4G04610	APS reductase 1	.
Pavir.Bb03495	1	56	AT5G05140	Transcription elongation factor (TFIIS) family protein	.
Pavir.Ba01228	1	56	AT2G21170	triosephosphate isomerase	.
Pavir.Ab00620	1	56	AT3G15620	DNA photolyase family protein	.
Pavir.Ca00213	1	56	AT5G09810	actin 7	.
Pavir.J13453	1	56	0	0	.
Pavir.J28248	1	56	AT3G14470	NB-ARC domain-containing disease resistance protein	.
Pavir.Ab02460	1	56	AT4G17550	Major facilitator superfamily protein	.
Pavir.J06842	1	56	AT1G43770	RING/FYVE/PHD zinc finger superfamily protein	.
Pavir.Bb02529	1	55	AT4G35240	Protein of unknown function (DUF630 and DUF632)	.
Pavir.J15915	1	55	AT4G19080	Protein of unknown function (DUF594)	.
Pavir.J10445	1	55	AT5G45540	Protein of unknown function (DUF594)	.
Pavir.Ba01397	1	55	0	0	.
Pavir.Ba03723	1	55	AT1G54510	NIMA-related serine/threonine kinase 1	.
Pavir.Ia03744	1	55	0	0	.
Pavir.J24823	1	55	0	0	.
Pavir.Ga00787	1	54	AT5G47060	Protein of unknown function (DUF581)	.
Pavir.J40151	1	54	0	0	.
Pavir.J09862	1	54	0	0	.
Pavir.J14749	1	54	AT1G69870	nitrate transporter 1.7	.
Pavir.Aa00406	1	54	AT5G37820	NOD26-like intrinsic protein 4;2	.
Pavir.Ba03299	1	54	AT3G46670	UDP-glucosyl transferase 76E11	.
Pavir.Bb01766	1	54	AT3G19490	sodium:hydrogen antiporter 1	.
Pavir.J14038	1	54	AT3G63210	Protein of unknown function (DUF581)	.
Pavir.Aa01480	1	54	0	0	.
Pavir.J08182	1	54	0	0	.
Pavir.Db02051	1	54	AT2G04700	ferredoxin thioredoxin reductase catalytic beta chain family protein	.
Pavir.Aa01643	1	54	AT1G09900	Pentatricopeptide repeat (PPR-like) superfamily protein	.
Pavir.J01045	1	54	AT3G26890	0	.
Pavir.J34379	1	54	AT3G49140	Pentatricopeptide repeat (PPR) superfamily protein	.
Pavir.Fb01209	1	53	AT4G29820	homolog of CFIM-25	.
Pavir.Fa01404	1	53	AT1G02850	beta glucosidase 11	.
Pavir.J26276	1	53	AT2G47500	P-loop nucleoside triphosphate hydrolases superfamily protein with CH (Calponin Homology) domain	.
Pavir.Ha01437	1	53	AT5G51040	0	.
Pavir.Ab01512	1	53	AT1G29950	basic helix-loop-helix (bHLH) DNA-binding superfamily protein	.
Pavir.J01117	1	53	AT1G34470	Protein of unknown function (DUF803)	.
Pavir.Da00618	1	53	AT2G45660	AGAMOUS-like 20	.
Pavir.J07967	1	53	AT1G18730	NDH dependent flow 6	.
Pavir.Ca01194	1	53	0	0	.
Pavir.Ia01001	1	53	AT4G08150	KNOTTED-like from Arabidopsis thaliana	.
Pavir.Ib02741	1	53	0	0	.
Pavir.Bb01005	1	52	AT2G37710	receptor lectin kinase	.
Pavir.Ia00809	1	52	AT5G03280	NRAMP metal ion transporter family protein	.
Pavir.J04882	1	52	AT3G61380	Phosphatidylinositol N-acetyglucosaminlytransferase subunit P-related	.
Pavir.J20650	1	52	AT1G22930	T-complex protein 11	.
Pavir.J09778	1	52	0	0	.
Pavir.Ia03092	1	52	0	0	.
Pavir.J28216	1	52	0	0	.
Pavir.Ba01351	1	52	AT1G29450	SAUR-like auxin-responsive protein family	.
Pavir.Fb01186	1	52	AT1G78140	S-adenosyl-L-methionine-dependent methyltransferases superfamily protein	.
Pavir.J39650	1	52	AT1G19390	Wall-associated kinase family protein	.
Pavir.Ia02284	1	52	0	0	.
Pavir.Aa00341	1	52	AT2G05790	O-Glycosyl hydrolases family 17 protein	.
Pavir.J04671	1	51	AT5G59770	Protein-tyrosine phosphatase-like, PTPLA	.
Pavir.Ga02565	1	51	0	0	.
Pavir.J14054	1	51	0	0	.
Pavir.Aa01460	1	51	AT4G20360	RAB GTPase homolog E1B	.
Pavir.J19233	1	51	0	0	.
Pavir.Ea00881	1	51	0	0	.
Pavir.Ab00666	1	51	0	0	.
Pavir.Aa00484	1	51	AT5G07900	Mitochondrial transcription termination factor family protein	.
Pavir.J34174	1	51	AT2G29970	Double Clp-N motif-containing P-loop nucleoside triphosphate hydrolases superfamily protein	.
Pavir.J34360	1	51	AT1G23360	S-adenosyl-L-methionine-dependent methyltransferases superfamily protein	.
Pavir.Ba03576	1	51	AT3G57450	0	.
Pavir.Ea00729	1	51	0	0	.
Pavir.Eb01680	1	50	AT3G02420	0	.
Pavir.J25694	1	50	AT5G05140	Transcription elongation factor (TFIIS) family protein	.
Pavir.Ba01450	1	50	AT5G51720	2 iron, 2 sulfur cluster binding	.
Pavir.J38980	1	50	AT1G57610	Protein of unknown function (DUF607)	.
Pavir.J32643	1	50	0	0	.
Pavir.J09409	1	50	0	0	.
Pavir.Aa03113	1	50	AT3G27160	Ribosomal protein S21 family protein	.
Pavir.Bb00274	1	50	AT5G12980	Cell differentiation, Rcd1-like protein	.
Pavir.J14436	1	50	AT1G02850	beta glucosidase 11	.
Pavir.J13399	1	50	AT1G70760	inorganic carbon transport protein-related	.
Pavir.Hb00493	1	50	AT1G11340	S-locus lectin protein kinase family protein	.
Pavir.Ia00879	1	50	AT1G28510	Optic atrophy 3 protein (OPA3)	.
Pavir.Bb03066	1	49	AT4G27360	Dynein light chain type 1 family protein	.
Pavir.Ab01402	1	49	AT5G13090	0	.
Pavir.Fb00903	1	49	AT1G02850	beta glucosidase 11	.
Pavir.Bb01006	1	49	AT2G37710	receptor lectin kinase	.
Pavir.Ab01507	1	49	0	0	.
Pavir.Bb03195	1	49	AT5G19850	alpha/beta-Hydrolases superfamily protein	.
Pavir.J14251	1	49	0	0	.
Pavir.J24347	1	49	AT3G22840	Chlorophyll A-B binding family protein	.
Pavir.Bb03462	1	49	AT1G48310	chromatin remodeling factor18	.
Pavir.Ea03265	1	49	AT2G45260	Plant protein of unknown function (DUF641)	.
Pavir.J31469	1	49	AT1G53140	Dynamin related protein 5A	.
Pavir.Ba00159	1	49	0	0	.
Pavir.Eb02827	1	49	AT4G14368	Regulator of chromosome condensation (RCC1) family protein	.
Pavir.Ca00002	1	49	AT3G04080	apyrase 1	.
Pavir.J03117	1	49	AT3G08670	0	.
Pavir.J17502	1	48	AT5G47060	Protein of unknown function (DUF581)	.
Pavir.J31401	1	48	AT4G28080	Tetratricopeptide repeat (TPR)-like superfamily protein	.
Pavir.Da02222	1	48	AT5G27560	Domain of unknown function (DUF1995)	.
Pavir.J02966	1	48	AT2G31400	genomes uncoupled 1	.
Pavir.Da00470	1	48	AT4G26690	PLC-like phosphodiesterase family protein	.
Pavir.Bb02166	1	48	AT3G07700	Protein kinase superfamily protein	.
Pavir.Aa02720	1	48	AT3G01750	Ankyrin repeat family protein	.
Pavir.J38744	1	48	AT2G41560	autoinhibited Ca(2+)-ATPase, isoform 4	.
Pavir.Aa02889	1	48	0	0	.
Pavir.J39318	1	48	0	0	.
Pavir.Ba01998	1	48	AT3G48690	alpha/beta-Hydrolases superfamily protein	.
Pavir.J06467	1	47	AT5G45480	Protein of unknown function (DUF594)	.
Pavir.Bb02579	1	47	AT5G20380	phosphate transporter 4;5	.
Pavir.J24427	1	47	0	0	.
Pavir.Ba03862	1	47	AT5G06839	bZIP transcription factor family protein	.
Pavir.J08368	1	47	AT3G47420	phosphate starvation-induced gene 3	.
Pavir.J05107	1	47	AT5G14740	carbonic anhydrase 2	.
Pavir.Fa01911	1	47	AT4G01370	MAP kinase 4	.
Pavir.J12285	1	47	0	0	.
Pavir.Ea00309	1	47	AT4G35160	O-methyltransferase family protein	.
Pavir.J24912	1	47	AT4G36860	LIM domain-containing protein	.
Pavir.Ib00081	1	47	AT2G46580	Pyridoxamine 5\'-phosphate oxidase family protein	.
Pavir.J25398	1	47	0	0	.
Pavir.J14923	1	47	0	0	.
Pavir.J21706	1	46	0	0	.
Pavir.J41040	1	46	0	0	.
Pavir.J40795	1	46	AT1G71692	AGAMOUS-like 12	.
Pavir.Ia01214	1	46	AT3G54950	patatin-like protein 6	.
Pavir.J19520	1	46	AT2G39080	NAD(P)-binding Rossmann-fold superfamily protein	.
Pavir.J36546	1	46	AT5G25840	Protein of unknown function (DUF1677)	.
Pavir.Fb02286	1	46	AT4G35250	NAD(P)-binding Rossmann-fold superfamily protein	.
Pavir.Ba01467	1	46	AT3G23760	0	.
Pavir.J12859	1	46	0	0	.
Pavir.Hb00103	1	46	AT2G24430	NAC domain containing protein 38	.
Pavir.Hb01188	1	46	AT4G23200	cysteine-rich RLK (RECEPTOR-like protein kinase) 12	.
Pavir.J17798	1	46	AT5G52030	TraB family protein	.
Pavir.Ib03447	1	46	0	0	.
Pavir.J05056	1	46	AT4G25150	HAD superfamily, subfamily IIIB acid phosphatase	.
Pavir.J13301	1	46	0	0	.
Pavir.Fa02410	1	45	AT1G60950	2Fe-2S ferredoxin-like superfamily protein	.
Pavir.J18900	1	45	AT3G63210	Protein of unknown function (DUF581)	.
Pavir.J01322	1	45	AT2G43200	S-adenosyl-L-methionine-dependent methyltransferases superfamily protein	.
Pavir.J19987	1	45	0	0	.
Pavir.J38974	1	45	AT4G13550	triglyceride lipases;triglyceride lipases	.
Pavir.J34830	1	45	AT3G47570	Leucine-rich repeat protein kinase family protein	.
Pavir.Ia02693	1	45	0	0	.
Pavir.J23813	1	44	AT2G25600	Shaker pollen inward K+ channel	.
Pavir.Ba00179	1	44	AT2G47890	B-box type zinc finger protein with CCT domain	.
Pavir.Db01185	1	44	AT4G11220	VIRB2-interacting protein 2	.
Pavir.J15427	1	44	AT2G46820	photosystem I P subunit	.
Pavir.J40941	1	44	AT1G04150	C2 calcium/lipid-binding plant phosphoribosyltransferase family protein	.
Pavir.Ba00389	1	44	AT1G22410	Class-II DAHP synthetase family protein	.
Pavir.Db02018	1	44	AT5G02120	one helix protein	.
Pavir.J18716	1	44	AT5G25610	BURP domain-containing protein	.
Pavir.J18796	1	44	AT2G41940	zinc finger protein 8	.
Pavir.J31142	1	44	0	0	.
Pavir.J03190	1	44	0	0	.
Pavir.Fa02412	1	44	AT3G12960	0	.
Pavir.Db00007	1	44	AT4G35040	Basic-leucine zipper (bZIP) transcription factor family protein	.
Pavir.J02108	1	44	AT2G39370	0	.
Pavir.Bb01669	1	43	AT5G06839	bZIP transcription factor family protein	.
Pavir.Ia04710	1	43	0	0	.
Pavir.Fb01005	1	43	AT1G27480	alpha/beta-Hydrolases superfamily protein	.
Pavir.J12534	1	43	AT1G17890	NAD(P)-binding Rossmann-fold superfamily protein	.
Pavir.J26125	1	43	AT5G15410	Cyclic nucleotide-regulated ion channel family protein	.
Pavir.Ba01579	1	43	AT5G47780	galacturonosyltransferase 4	.
Pavir.J00967	1	43	AT2G26150	heat shock transcription factor A2	.
Pavir.Eb03812	1	43	0	0	.
Pavir.Ia00466	1	43	AT5G42740	Sugar isomerase (SIS) family protein	.
Pavir.Ib01477	1	42	AT1G56560	Plant neutral invertase family protein	.
Pavir.Ib00587	1	42	AT2G22240	myo-inositol-1-phosphate synthase 2	.
Pavir.J18997	1	42	AT4G20760	NAD(P)-binding Rossmann-fold superfamily protein	.
Pavir.Db01231	1	42	AT5G11260	Basic-leucine zipper (bZIP) transcription factor family protein	.
Pavir.Ia03841	1	42	AT1G31440	SH3 domain-containing protein	.
Pavir.J17727	1	42	AT1G75580	SAUR-like auxin-responsive protein family	.
Pavir.J13752	1	42	AT1G19730	Thioredoxin superfamily protein	.
Pavir.J01707	1	42	AT2G02410	0	.
Pavir.Ia03735	1	42	0	0	.
Pavir.Ab00480	1	42	AT1G79530	glyceraldehyde-3-phosphate dehydrogenase of plastid 1	.
Pavir.J03552	1	42	AT1G73885	0	.
Pavir.Fb01440	1	42	AT1G19715	Mannose-binding lectin superfamily protein	.
Pavir.Db01881	1	42	AT5G08740	NAD(P)H dehydrogenase C1	.
Pavir.Ea01937	1	42	0	0	.
Pavir.J26005	1	42	0	0	.
Pavir.Ba01872	1	42	AT1G19150	photosystem I light harvesting complex gene 6	.
Pavir.J23927	1	42	0	0	.
Pavir.Ia02483	1	41	AT1G64710	GroES-like zinc-binding dehydrogenase family protein	.
Pavir.Hb00698	1	41	AT5G08710	Regulator of chromosome condensation (RCC1) family protein	.
Pavir.J01804	1	41	AT4G39420	0	.
Pavir.J25691	1	41	AT5G61040	0	.
Pavir.Ib01174	1	41	AT5G02230	Haloacid dehalogenase-like hydrolase (HAD) superfamily protein	.
Pavir.Bb02447	1	41	AT1G55850	cellulose synthase like E1	.
Pavir.J12395	1	41	AT5G38520	alpha/beta-Hydrolases superfamily protein	.
Pavir.J02878	1	41	AT4G37040	methionine aminopeptidase 1D	.
Pavir.Ab01937	1	41	AT3G57040	response regulator 9	.
Pavir.J15216	1	41	0	0	.
Pavir.J30799	1	41	0	0	.
Pavir.Ba01770	1	41	0	0	.
Pavir.Ib03466	1	41	AT5G43850	RmlC-like cupins superfamily protein	.
Pavir.Ib03855	1	41	AT3G56190	alpha-soluble NSF attachment protein 2	.
Pavir.Ib01361	1	41	AT2G30040	mitogen-activated protein kinase kinase kinase 14	.
Pavir.Ba02784	1	41	AT2G43820	UDP-glucosyltransferase 74F2	.
Pavir.J00717	1	40	AT5G01920	Protein kinase superfamily protein	.
Pavir.Ia04383	1	40	AT3G14205	Phosphoinositide phosphatase family protein	.
Pavir.J30716	1	40	AT5G44650	0	.
Pavir.Ab00142	1	40	AT3G49580	response to low sulfur 1	.
Pavir.Ab00624	1	40	AT2G36750	UDP-glucosyl transferase 73C1	.
Pavir.J30979	1	40	0	0	.
Pavir.Da01283	1	40	AT4G01510	Arv1-like protein	.
Pavir.J29611	1	40	AT4G15880	Cysteine proteinases superfamily protein	.
Pavir.J41099	1	40	AT1G58390	Disease resistance protein (CC-NBS-LRR class) family	.
Pavir.Fb02321	1	40	AT4G12350	myb domain protein 42	.
Pavir.Ia01682	1	39	AT3G57430	Tetratricopeptide repeat (TPR)-like superfamily protein	.
Pavir.Ib02920	1	39	AT1G78080	related to AP2 4	.
Pavir.Gb02474	1	39	AT5G13410	FKBP-like peptidyl-prolyl cis-trans isomerase family protein	.
Pavir.Aa03225	1	39	AT5G43270	squamosa promoter binding protein-like 2	.
Pavir.Ab02915	1	39	AT5G37680	ADP-ribosylation factor-like A1A	.
Pavir.Aa02738	1	39	0	0	.
Pavir.Ab01524	1	39	AT5G63530	farnesylated protein 3	.
Pavir.Ab02717	1	39	AT1G01060	Homeodomain-like superfamily protein	.
Pavir.Ia03747	1	39	AT2G15730	P-loop containing nucleoside triphosphate hydrolases superfamily protein	.
Pavir.Fb02287	1	39	0	0	.
Pavir.Hb00546	1	39	AT3G25510	disease resistance protein (TIR-NBS-LRR class), putative	.
Pavir.Aa00119	1	39	0	0	.
Pavir.Eb03566	1	39	AT3G56370	Leucine-rich repeat protein kinase family protein	.
Pavir.Hb01221	1	39	AT5G14090	0	.
Pavir.J10214	1	38	AT1G03310	debranching enzyme 1	.
Pavir.Da00619	1	38	0	0	.
Pavir.Cb00837	1	38	AT5G21430	Chaperone DnaJ-domain superfamily protein	.
Pavir.J09864	1	38	AT3G14770	Nodulin MtN3 family protein	.
Pavir.Hb00223	1	38	0	0	.
Pavir.J15465	1	38	0	0	.
Pavir.Ib04035	1	38	AT1G15910	XH/XS domain-containing protein	.
Pavir.Ga02452	1	38	0	0	.
Pavir.Ab01412	1	38	AT1G09900	Pentatricopeptide repeat (PPR-like) superfamily protein	.
Pavir.Eb00326	1	38	AT3G14740	RING/FYVE/PHD zinc finger superfamily protein	.
Pavir.J01116	1	38	AT4G18930	RNA ligase/cyclic nucleotide phosphodiesterase family protein	.
Pavir.Fb00040	1	38	AT1G60950	2Fe-2S ferredoxin-like superfamily protein	.
Pavir.J38711	1	38	AT1G53140	Dynamin related protein 5A	.
Pavir.Ab01459	1	38	AT3G48550	0	.
Pavir.Ib00346	1	38	AT4G36490	SEC14-like 12	.
Pavir.Ba00127	1	37	AT5G19500	Tryptophan/tyrosine permease	.
Pavir.Ib02074	1	37	AT1G22050	membrane-anchored ubiquitin-fold protein 6 precursor	.
Pavir.J13808	1	37	0	0	.
Pavir.Ha00322	1	37	AT2G39730	rubisco activase	.
Pavir.Aa00989	1	37	AT5G16810	Protein kinase superfamily protein	.
Pavir.Bb01018	1	37	AT1G04570	Major facilitator superfamily protein	.
Pavir.Ab02458	1	37	AT5G47180	Plant VAMP (vesicle-associated membrane protein) family protein	.
Pavir.Ea00373	1	37	AT5G11930	Thioredoxin superfamily protein	.
Pavir.J15053	1	37	AT1G53140	Dynamin related protein 5A	.
Pavir.Aa01969	1	37	AT3G52740	0	.
Pavir.J02450	1	37	AT4G22190	0	.
Pavir.J12152	1	37	AT5G42750	BRI1 kinase inhibitor 1	.
Pavir.J01558	1	37	0	0	.
Pavir.J10488	1	37	AT1G60550	enoyl-CoA hydratase/isomerase D	.
Pavir.Ia02206	1	36	AT5G57660	CONSTANS-like 5	.
Pavir.Fa01659	1	36	0	0	.
Pavir.Ib04124	1	36	AT5G06510	nuclear factor Y, subunit A10	.
Pavir.Eb01671	1	36	0	0	.
Pavir.Db00771	1	36	0	0	.
Pavir.J16009	1	36	0	0	.
Pavir.Db02135	1	36	AT3G59140	multidrug resistance-associated protein 14	.
Pavir.Db01886	1	36	AT4G33380	0	.
Pavir.J22595	1	36	AT4G33520	P-type ATP-ase 1	.
Pavir.Eb03183	1	36	0	0	.
Pavir.Ca01489	1	36	AT2G35680	Phosphotyrosine protein phosphatases superfamily protein	.
Pavir.Bb02429	1	36	AT5G47780	galacturonosyltransferase 4	.
Pavir.J32270	1	36	AT4G17670	Protein of unknown function (DUF581)	.
Pavir.Gb00641	1	36	AT2G37040	PHE ammonia lyase 1	.
Pavir.J04894	1	36	AT2G03200	Eukaryotic aspartyl protease family protein	.
Pavir.Ia03594	1	35	AT5G01340	Mitochondrial substrate carrier family protein	.
Pavir.Ha00213	1	35	AT3G62910	Peptide chain release factor 1	.
Pavir.J06206	1	35	AT2G31450	DNA glycosylase superfamily protein	.
Pavir.Ib04269	1	35	AT5G22830	magnesium (Mg) transporter 10	.
Pavir.J06705	1	35	0	0	.
Pavir.Gb00221	1	35	AT3G48990	AMP-dependent synthetase and ligase family protein	.
Pavir.Gb00569	1	35	AT4G21445	0	.
Pavir.J39552	1	35	0	0	.
Pavir.J24033	1	35	AT5G33406	hAT dimerisation domain-containing protein / transposase-related	.
Pavir.Aa01515	1	35	AT5G12920	Transducin/WD40 repeat-like superfamily protein	.
Pavir.Bb02968	1	35	AT1G05200	glutamate receptor 3.4	.
Pavir.Ib00366	1	35	AT1G64770	NDH-dependent cyclic electron flow 1	.
Pavir.J27465	1	34	0	0	.
Pavir.Bb03293	1	34	AT1G69120	K-box region and MADS-box transcription factor family protein	.
Pavir.Ba00930	1	34	AT2G27950	Ring/U-Box superfamily protein	.
Pavir.Ab02196	1	34	AT1G13180	Actin-like ATPase superfamily protein	.
Pavir.J19080	1	34	0	0	.
Pavir.J21668	1	34	0	0	.
Pavir.J18897	1	34	AT3G05170	Phosphoglycerate mutase family protein	.
Pavir.Hb00715	1	34	0	0	.
Pavir.J28055	1	34	0	0	.
Pavir.J01066	1	34	AT4G15560	Deoxyxylulose-5-phosphate synthase	.
Pavir.Aa00913	1	33	AT5G62140	0	.
Pavir.Cb02039	1	33	AT2G34730	myosin heavy chain-related	.
Pavir.Aa00662	1	33	AT5G35700	fimbrin-like protein 2	.
Pavir.J40928	1	33	AT4G12680	0	.
Pavir.Ib02932	1	33	AT2G16600	rotamase CYP 3	.
Pavir.J03567	1	33	AT5G14040	phosphate transporter 3;1	.
Pavir.Ba01157	1	33	AT2G21385	0	.
Pavir.J25492	1	33	AT1G64680	0	.
Pavir.Cb00446	1	33	AT2G14820	Phototropic-responsive NPH3 family protein	.
Pavir.Aa02040	1	33	AT2G13600	Pentatricopeptide repeat (PPR) superfamily protein	.
Pavir.Gb01284	1	33	AT4G28760	Protein of unknown function (DUF3741)	.
Pavir.Ea03584	1	33	AT1G65560	Zinc-binding dehydrogenase family protein	.
Pavir.Hb00116	1	33	AT4G25800	Calmodulin-binding protein	.
Pavir.Gb01118	1	33	0	0	.
Pavir.Ab02001	1	33	AT2G42490	Copper amine oxidase family protein	.
Pavir.Ea01409	1	33	AT1G16110	wall associated kinase-like 6	.
Pavir.J37981	1	33	AT3G04710	ankyrin repeat family protein	.
Pavir.Aa01885	1	32	AT5G47900	Protein of unknown function (DUF1624)	.
Pavir.Cb01126	1	32	0	0	.
Pavir.J30668	1	32	0	0	.
Pavir.Aa00485	1	32	AT5G07900	Mitochondrial transcription termination factor family protein	.
Pavir.Ab02491	1	32	AT4G17720	RNA-binding (RRM/RBD/RNP motifs) family protein	.
Pavir.Db00235	1	32	AT5G35330	methyl-CPG-binding domain protein 02	.
Pavir.Cb01945	1	32	0	0	.
Pavir.Fa02299	1	32	AT3G58880	F-box/RNI-like superfamily protein	.
Pavir.Aa02987	1	32	AT4G26555	FKBP-like peptidyl-prolyl cis-trans isomerase family protein	.
Pavir.Ga00732	1	31	AT5G45580	Homeodomain-like superfamily protein	.
Pavir.Ia00111	1	31	AT4G35450	ankyrin repeat-containing protein 2	.
Pavir.J38359	1	31	AT3G46730	NB-ARC domain-containing disease resistance protein	.
Pavir.Aa01916	1	31	0	0	.
Pavir.Aa03568	1	31	AT2G45660	AGAMOUS-like 20	.
Pavir.J15729	1	31	AT5G54680	basic helix-loop-helix (bHLH) DNA-binding superfamily protein	.
Pavir.J40742	1	31	AT5G19760	Mitochondrial substrate carrier family protein	.
Pavir.Ca02572	1	31	0	0	.
Pavir.J01033	1	31	0	0	.
Pavir.Db00855	1	31	AT3G14460	LRR and NB-ARC domains-containing disease resistance protein	.
Pavir.Cb01094	1	31	0	0	.
Pavir.Ea02512	1	31	AT3G09650	Tetratricopeptide repeat (TPR)-like superfamily protein	.
Pavir.Ab01533	1	31	AT1G75790	SKU5 similar 18	.
Pavir.J29346	1	31	AT3G55640	Mitochondrial substrate carrier family protein	.
Pavir.Ab02209	1	31	AT5G40760	glucose-6-phosphate dehydrogenase 6	.
Pavir.Ea02337	1	31	AT1G60550	enoyl-CoA hydratase/isomerase D	.
Pavir.Ea01879	1	30	AT5G11010	Pre-mRNA cleavage complex II protein family	.
Pavir.J04512	1	30	AT5G15860	prenylcysteine methylesterase	.
Pavir.Ib00643	1	30	AT1G55920	serine acetyltransferase 2;1	.
Pavir.J06421	1	30	AT5G06530	ABC-2 type transporter family protein	.
Pavir.Da02253	1	30	AT2G44910	homeobox-leucine zipper protein 4	.
Pavir.J39384	1	30	0	0	.
Pavir.Fb01908	1	30	AT4G31115	Protein of unknown function (DUF1997)	.
Pavir.J17000	1	30	AT5G38660	acclimation of photosynthesis to environment	.
Pavir.J18148	1	30	AT2G14260	proline iminopeptidase	.
Pavir.J31961	1	30	AT5G06940	Leucine-rich repeat receptor-like protein kinase family protein	.
Pavir.J34811	1	30	AT1G11950	Transcription factor jumonji (jmjC) domain-containing protein	.
Pavir.Aa01382	1	30	AT3G08010	RNA binding	.
Pavir.Bb03504	1	30	AT5G08530	51 kDa subunit of complex I	.
Pavir.Ib03891	1	30	AT1G62310	transcription factor jumonji (jmjC) domain-containing protein	.
Pavir.Db01080	1	30	AT1G17120	cationic amino acid transporter 8	.
Pavir.Fb01674	1	30	AT1G02180	ferredoxin-related	.
Pavir.J19806	1	30	0	0	.
Pavir.J38121	1	29	0	0	.
Pavir.J17286	1	29	AT4G10310	high-affinity K+ transporter 1	.
Pavir.Bb00065	1	29	AT2G03710	K-box region and MADS-box transcription factor family protein	.
Pavir.Ab00058	1	29	AT2G45660	AGAMOUS-like 20	.
Pavir.Fb00848	1	29	AT5G35170	adenylate kinase family protein	.
Pavir.J17708	1	29	0	0	.
Pavir.J39618	1	29	0	0	.
Pavir.J34650	1	29	0	0	.
Pavir.J01569	1	29	AT5G52450	MATE efflux family protein	.
Pavir.J30985	1	29	0	0	.
Pavir.J01689	1	28	AT1G05690	BTB and TAZ domain protein 3	.
Pavir.Ia00507	1	28	AT1G17180	glutathione S-transferase TAU 25	.
Pavir.Bb00064	1	28	AT1G69120	K-box region and MADS-box transcription factor family protein	.
Pavir.Ca00518	1	28	AT1G78600	light-regulated zinc finger protein 1	.
Pavir.J40596	1	28	AT5G58170	SHV3-like 5	.
Pavir.J24485	1	28	AT5G08640	flavonol synthase 1	.
Pavir.Ga02209	1	28	AT2G45790	phosphomannomutase	.
Pavir.J08588	1	28	AT4G31330	Protein of unknown function, DUF599	.
Pavir.Ia00332	1	28	AT2G26500	cytochrome b6f complex subunit (petM), putative	.
Pavir.Aa01917	1	27	0	0	.
Pavir.J17780	1	27	0	0	.
Pavir.Bb00684	1	27	AT3G04890	Uncharacterized conserved protein (DUF2358)	.
Pavir.Ia03613	1	27	0	0	.
Pavir.Ea00202	1	27	AT5G45820	CBL-interacting protein kinase 20	.
Pavir.J38579	1	27	AT4G09650	ATP synthase delta-subunit gene	.
Pavir.J28075	1	27	0	0	.
Pavir.Ea03034	1	27	AT3G61320	Bestrophin-like protein	.
Pavir.Ga00159	1	27	0	0	.
Pavir.Db00047	1	27	0	0	.
Pavir.J00705	1	26	AT5G02220	0	.
Pavir.J24430	1	26	AT5G44650	0	.
Pavir.J01771	1	26	AT2G19930	RNA-dependent RNA polymerase family protein	.
Pavir.J18045	1	26	AT1G44920	0	.
Pavir.J00676	1	26	AT1G64890	Major facilitator superfamily protein	.
Pavir.J07999	1	26	AT5G23120	photosystem II stability/assembly factor, chloroplast (HCF136)	.
Pavir.J11703	1	26	AT3G15520	Cyclophilin-like peptidyl-prolyl cis-trans isomerase family protein	.
Pavir.Ea02308	1	26	AT1G60690	NAD(P)-linked oxidoreductase superfamily protein	.
Pavir.Ba01940	1	26	0	0	.
Pavir.Fa00205	1	26	AT4G35250	NAD(P)-binding Rossmann-fold superfamily protein	.
Pavir.Ib04369	1	26	AT2G17900	SET domain group 37	.
Pavir.J00420	1	26	0	0	.
Pavir.J23037	1	26	AT4G01070	UDP-Glycosyltransferase superfamily protein	.
Pavir.Aa03098	1	26	AT3G28345	ABC transporter family protein	.
Pavir.J29033	1	26	0	0	.
Pavir.J37907	1	25	AT1G77122	Uncharacterised protein family UPF0090	.
Pavir.Ba01973	1	25	AT1G12680	phosphoenolpyruvate carboxylase-related kinase 2	.
Pavir.J21119	1	25	AT4G17730	syntaxin of plants 23	.
Pavir.J03987	1	25	AT3G43540	Protein of unknown function (DUF1350)	.
Pavir.J05933	1	25	AT1G16800	P-loop containing nucleoside triphosphate hydrolases superfamily protein	.
Pavir.Eb03714	1	25	0	0	.
Pavir.Gb01190	1	25	AT3G15040	Protein of unknown function, DUF584	.
Pavir.Ab03153	1	25	AT4G28080	Tetratricopeptide repeat (TPR)-like superfamily protein	.
Pavir.Db01473	1	25	AT4G35640	serine acetyltransferase 3;2	.
Pavir.Ia00504	1	25	AT5G46150	LEM3 (ligand-effect modulator 3) family protein / CDC50 family protein	.
Pavir.Ia01122	1	25	AT4G32915	0	.
Pavir.J35881	1	25	0	0	.
Pavir.Ca02048	1	24	AT3G24840	Sec14p-like phosphatidylinositol transfer family protein	.
Pavir.Ga00917	1	24	AT4G17950	AT hook motif DNA-binding family protein	.
Pavir.J34204	1	24	0	0	.
Pavir.Db02354	1	24	AT5G51690	1-amino-cyclopropane-1-carboxylate synthase 12	.
Pavir.Ib02281	1	24	AT2G41705	camphor resistance CrcB family protein	.
Pavir.Hb01980	1	24	AT3G57030	Calcium-dependent phosphotriesterase superfamily protein	.
Pavir.J14956	1	24	AT2G31400	genomes uncoupled 1	.
Pavir.J00523	1	24	AT3G21620	ERD (early-responsive to dehydration stress) family protein	.
Pavir.Hb00067	1	24	AT1G66330	senescence-associated family protein	.
Pavir.Ca00928	1	24	AT2G33860	Transcriptional factor B3 family protein / auxin-responsive factor AUX/IAA-related	.
Pavir.Gb01787	1	24	AT1G32220	NAD(P)-binding Rossmann-fold superfamily protein	.
Pavir.J05494	1	24	AT1G08230	Transmembrane amino acid transporter family protein	.
Pavir.Gb01094	1	24	AT4G11570	Haloacid dehalogenase-like hydrolase (HAD) superfamily protein	.
Pavir.J12763	1	24	AT3G46730	NB-ARC domain-containing disease resistance protein	.
Pavir.Ga01441	1	24	AT1G48480	receptor-like kinase 1	.
Pavir.Gb00103	1	24	AT5G07480	KAR-UP oxidoreductase 1	.
Pavir.J14016	1	24	0	0	.
Pavir.Eb00744	1	23	AT2G28800	63 kDa inner membrane family protein	.
Pavir.Ba00457	1	23	AT5G60910	AGAMOUS-like 8	.
Pavir.J17507	1	23	AT3G49880	glycosyl hydrolase family protein 43	.
Pavir.Ia03420	1	23	AT2G40540	potassium transporter 2	.
Pavir.J38623	1	23	AT1G25270	nodulin MtN21 /EamA-like transporter family protein	.
Pavir.Cb01403	1	23	AT4G15563	0	.
Pavir.J14010	1	23	AT1G27760	interferon-related developmental regulator family protein / IFRD protein family	.
Pavir.Ia01146	1	23	AT5G06510	nuclear factor Y, subunit A10	.
Pavir.Ea02386	1	23	AT1G79270	evolutionarily conserved C-terminal region 8	.
Pavir.J03580	1	23	AT3G55800	sedoheptulose-bisphosphatase	.
Pavir.Ca00513	1	23	AT5G19760	Mitochondrial substrate carrier family protein	.
Pavir.J34904	1	23	AT3G55800	sedoheptulose-bisphosphatase	.
Pavir.Ib00945	1	23	0	0	.
Pavir.Ia03176	1	23	0	0	.
Pavir.Ib04298	1	23	AT5G49720	glycosyl hydrolase 9A1	.
Pavir.Da00233	1	23	0	0	.
Pavir.Ea00432	1	23	AT5G05450	P-loop containing nucleoside triphosphate hydrolases superfamily protein	.
Pavir.J07509	1	22	AT1G73920	alpha/beta-Hydrolases superfamily protein	.
Pavir.J37226	1	22	AT3G05890	Low temperature and salt responsive protein family	.
Pavir.J13651	1	22	AT1G15000	serine carboxypeptidase-like 50	.
Pavir.Aa00784	1	22	AT3G22370	alternative oxidase 1A	.
Pavir.Fa00032	1	22	AT4G00350	MATE efflux family protein	.
Pavir.J35711	1	22	AT4G32400	Mitochondrial substrate carrier family protein	.
Pavir.Db01293	1	22	AT4G09750	NAD(P)-binding Rossmann-fold superfamily protein	.
Pavir.J08501	1	22	AT2G47590	photolyase/blue-light receptor 2	.
Pavir.Ea01898	1	22	AT5G64700	nodulin MtN21 /EamA-like transporter family protein	.
Pavir.Ca01294	1	22	0	0	.
Pavir.J06090	1	22	AT5G27560	Domain of unknown function (DUF1995)	.
Pavir.Ha00918	1	22	0	0	.
Pavir.Eb03036	1	22	AT5G25610	BURP domain-containing protein	.
Pavir.J23105	1	22	AT1G61350	ARM repeat superfamily protein	.
Pavir.Eb04043	1	21	AT3G05700	Drought-responsive family protein	.
Pavir.Bb03571	1	21	AT5G04140	glutamate synthase 1	.
Pavir.J37923	1	21	AT4G32500	K+ transporter 5	.
Pavir.J35098	1	21	0	0	.
Pavir.J39304	1	21	AT1G57770	FAD/NAD(P)-binding oxidoreductase family protein	.
Pavir.Bb00879	1	21	AT3G47090	Leucine-rich repeat protein kinase family protein	.
Pavir.J05402	1	21	AT5G42310	Pentatricopeptide repeat (PPR-like) superfamily protein	.
Pavir.J27068	1	21	AT1G78440	Arabidopsis thaliana gibberellin 2-oxidase 1	.
Pavir.Gb01702	1	21	0	0	.
Pavir.Gb02426	1	21	0	0	.
Pavir.Eb02683	1	21	AT5G46390	Peptidase S41 family protein	.
Pavir.J31772	1	21	AT2G46740	D-arabinono-1,4-lactone oxidase family protein	.
Pavir.Ab00857	1	21	0	0	.
Pavir.J12189	1	21	AT3G14980	Acyl-CoA N-acyltransferase with RING/FYVE/PHD-type zinc finger protein	.
Pavir.Hb00258	1	21	AT4G34190	stress enhanced protein 1	.
Pavir.J33515	1	21	AT4G13550	triglyceride lipases;triglyceride lipases	.
Pavir.Ia03904	1	21	0	0	.
Pavir.J38587	1	21	AT2G13360	alanine:glyoxylate aminotransferase	.
Pavir.Ia00196	1	21	AT2G33793	0	.
Pavir.J29440	1	21	AT5G13750	zinc induced facilitator-like 1	.
Pavir.Ca00866	1	21	AT4G34550	0	.
Pavir.Ga00777	1	20	AT2G33620	AT hook motif DNA-binding family protein	.
Pavir.Eb01275	1	20	AT3G17510	CBL-interacting protein kinase 1	.
Pavir.Ga01035	1	20	AT4G14210	phytoene desaturase 3	.
Pavir.J20196	1	20	AT2G46710	Rho GTPase activating protein with PAK-box/P21-Rho-binding domain	.
Pavir.J20039	1	20	AT3G25640	Protein of unknown function, DUF617	.
Pavir.Ga01287	1	20	AT4G21200	gibberellin 2-oxidase 8	.
Pavir.Eb01260	1	20	0	0	.
Pavir.J25619	1	20	AT1G44920	0	.
Pavir.Ca00333	1	20	AT1G09600	Protein kinase superfamily protein	.
Pavir.J20665	1	20	AT4G24380	0	.
Pavir.J12758	1	20	AT5G52540	Protein of unknown function (DUF819)	.
Pavir.Db02232	1	20	AT5G27560	Domain of unknown function (DUF1995)	.
Pavir.J41120	1	20	AT4G37790	Homeobox-leucine zipper protein family	.
Pavir.J02039	1	20	AT3G07040	NB-ARC domain-containing disease resistance protein	.
Pavir.Ia02549	1	20	0	0	.
Pavir.Bb00999	1	20	0	0	.
Pavir.J36589	1	20	AT4G22990	Major Facilitator Superfamily with SPX (SYG1/Pho81/XPR1) domain-containing protein	.
Pavir.J21612	1	20	0	0	.
Pavir.Fb00107	1	20	AT5G50920	CLPC homologue 1	.
Pavir.J26250	1	19	0	0	.
Pavir.Ea02726	1	19	0	0	.
Pavir.Eb03693	1	19	AT1G07430	highly ABA-induced PP2C gene 2	.
Pavir.J35821	1	19	0	0	.
[truncated: 15,639 more rows]

## Sheet: Figure9
			Normalized Average Expression
Gene		Day 5	D5.Con	D10.Con	D15.con	D5.Inf	D10.Inf	D15.Inf
EF-Tu		Pavir.J26110	0	0	0	354.328	0	0
		Pavir.J27646	0	0	0	17.0947	0	0
LRK		Pavir.J36124	0	0	1.14718	1386.79	0.963495	0.949309
CRK		Pavir.J11958	294.425	2.28266	341.312	1199.23	374.4	297.199
		Pavir.J34591	17.9954	0	22.3619	69.1856	24.2534	19.5723
		Pavir.J18460	54.084	0	97.1146	327.024	95.466	60.2776
		Pavir.J11585	7.6913	0	16.3078	57.7743	17.2874	9.73342
		Pavir.J17581	6.43726	0	5.38222	13.0656	6.71639	4.89654
WAK		Pavir.J35528	1.61538	1.51828	0	155.583	0	0.949309
		Pavir.J08283	0	0	0	81.1497	0	0
MYBs			D5.Con	D10.Con	D15.con	D5.Inf	D10.Inf	D15.Inf
		Pavir.J30990	154.947	225.197	102.644	393.941	107.917	65.9458
		Pavir.J33720	149.297	174.646	123.958	163.505	123.858	104.049
		Pavir.J08778	81.9196	44.3246	30.8332	91.2776	54.0393	26.702
		Pavir.Gb00859	160.852	167.722	71.5104	194.083	161.61	53.6683
		Pavir.Ha00303	61.3417	157.953	121.891	817.125	4402.3	2392.68
		Pavir.Ea00256	15.9935	20.5899	19.554	45.5778	137.979	95.6293
		Pavir.Eb00254	49.6137	74.36	52.0492	113.207	287.819	166.9
		Pavir.J39490	10.6686	17.0685	9.9426	58.1178	212.432	111.101
		Pavir.J04678	6.36474	11.2208	10.8694	42.6276	135.279	78.9683
		Pavir.Da00200	132.173	179.465	247.068	334.442	960.137	517.418
		Pavir.Ga01179	1.04726	5.8908	9.74861	28.3727	110.473	55.2316
		Pavir.J15551	29.4278	60.9253	90.6563	86.0441	436.722	266.952
		Pavir.Aa01159	7.91256	17.1708	36.4314	33.9032	223.19	120.928
		Pavir.Db00488	45.5026	51.4644	54.2278	59.3884	141.987	93.222
		Pavir.J00515	271.525	255.656	267.752	306.155	634.9	505.388
		Pavir.J34453	21.3662	25.7859	28.6104	32.8093	87.6088	67.6536
		Pavir.Bb01873	358.824	338.36	265.12	194.533	799.954	582.28
		Pavir.Bb03727	213.783	210.268	190.503	186.515	437.184	347.935
		Pavir.J14911	58.3855	64.8445	56.5965	47.4504	190.014	118.335
		Pavir.Aa03151	771.686	636.861	727.728	670.083	1030.53	840.145
		Pavir.Gb00650	94.4699	158.192	114.894	467.608	1237.47	494.27
		Pavir.Db00422	70.4998	126.506	130.369	288.527	741.306	323.045
		Pavir.Ba03084	117.637	134.654	143.865	165.079	309.873	182.312
		Pavir.Ab02417	40.4329	86.2498	88.5887	102.674	272.894	149.501
		Pavir.Aa03223	441.199	453.628	289.284	465.59	1308.74	664.824
		Pavir.Ea02339	6.75384	8.01033	7.9058	12.8265	251.827	79.8983
		Pavir.Aa01234	7.92204	26.4215	27.0428	36.5491	235.555	82.4716
		Pavir.Eb00654	37.6337	41.5089	23.7362	108.225	787.333	343.464
		Pavir.Cb00499	0	3.24618	2.94409	39.9726	248.506	89.9375
		Pavir.Ea00660	29.1509	22.1993	18.2782	50.196	192.613	71.1406
		Pavir.Ea03744	31.7184	44.8029	34.4313	51.4168	128.071	37.4426
		Pavir.J28634	159.923	134.778	116.813	129.827	181.515	134.218
		Pavir.J27218	151.194	129.022	121.891	142.723	172.29	139.587
		Pavir.Fa00850	38.6367	130.119	171.856	296.008	781.491	744.332
		Pavir.J11789	10.5922	28.2031	21.7528	76.6487	206.023	205.306
		Pavir.Ga01294	27.8779	34.1204	37.1799	102.362	228.18	199.661
		Pavir.Bb02654	9.34911	54.8013	80.4249	139.123	435.096	349.821
		Pavir.J01502	60.6998	38.4038	69.0843	82.4939	163	163.146
		Pavir.J04337	70.3502	63.6092	51.3234	84.9214	98.2574	100.772
		Pavir.J03046	188.84	176.369	298.725	318.995	395.825	330.247
		Pavir.Eb02286	17.7611	129.637	158.42	94.1238	465.291	316.36
		Pavir.Eb01225	8.10021	38.5097	58.2114	35.9544	199.23	133.511
		Pavir.J14418	21.4249	28.3195	45.234	26.9554	84.9663	59.5297
		Pavir.Ab00568	559.902	548.918	655.238	517.763	1065.59	800.547
		Pavir.Da00259	37.9893	43.4717	49.7934	37.7009	103.008	66.3486
		Pavir.Ba01239	18.0565	41.6334	107.863	57.6073	222.383	189.305
		Pavir.Hb01732	46.7081	61.1427	91.2181	60.1519	160.073	159.988
		Pavir.J16211	43.7506	45.7483	78.5223	64.0175	179.143	154.393
		Pavir.Ea01343	33.8814	137.028	114.286	66.158	154.228	177.899
		Pavir.J14839	52.5932	199.887	161.322	113.466	243.527	275.513
		Pavir.J16957	125.699	225.096	258.56	226.641	343.194	392.705
		Pavir.J12840	10.7883	38.961	40.7677	19.181	77.7974	66.0808
		Pavir.Ca00604	688.576	645.492	801.202	572.119	776.531	1003.81
		Pavir.Ib02319	473.854	495.375	708.978	378.242	634.06	794.519
		Pavir.Gb00791	34.5584	70.5377	98.5701	34.8328	73.3013	87.9027
		Pavir.Ia02215	669.208	526.669	811.41	413.96	607.377	811.529
		Pavir.Eb00572	355.211	304.456	471.778	283.083	373.576	376.039
		Pavir.J11500	180.552	146.69	569.708	193.025	254.559	505.65
NACs			D5.Con	D10.Con	D15.con	D5.Inf	D10.Inf	D15.Inf
		Pavir.J02083	4447.37	4343.21	4939.88	4967.44	9213.72	8769.48
		Pavir.Fb02122	69.5448	195.587	148.262	1297.53	4586.04	4215.24
		Pavir.J18990	61.7115	206.715	185.992	485.505	1538.01	1316.49
		Pavir.J07259	3202.56	3023.28	3485.59	4249.36	6883.37	6478.41
		Pavir.Fa01901	1186.57	1041.99	1123.96	1106.59	1823.18	1631.55
		Pavir.J23516	54.9936	143.087	68.6181	66.0986	394.211	342.538
		Pavir.Ba01681	566.947	648.549	595.126	634.884	856.792	864.239
		Pavir.J16651	1220.49	1856.61	705.005	1290.5	3684.53	2406.94
		Pavir.J04800	678.977	828.6	648.388	837.859	1156.78	1014.8
		Pavir.Ab03009	1302.4	1495.77	1362.13	1308.25	2260.55	1812.32
		Pavir.Aa00085	1409.33	1557.68	1463.33	1395.67	2001.5	1697.75
		Pavir.Fb00405	1479.59	1469.77	1504.01	1366.64	1961.85	1723.96
		Pavir.Bb00806	431.252	649.988	833.506	904.114	1139.2	1064.91
		Pavir.Db00028	124.864	406.571	281.306	512.92	807.017	781.412
		Pavir.Ea01166	558.18	885.703	813.965	931.424	1346.87	1395.87
		Pavir.J01198	60.945	140.343	100.164	368.484	538.858	582.201
		Pavir.Ia03491	19.6362	49.6061	53.9378	36.4087	71.9759	96.7175
		Pavir.Eb03542	54.2549	121.46	91.1673	856.133	2175.17	952.6
		Pavir.Bb00240	0	4.28733	4.60859	50.0711	112.86	48.6576
		Pavir.Ea03233	124.405	337.146	225.97	1131.03	2140.73	990.113
		Pavir.J02276	15.87	21.8711	23.3132	63.1779	100.576	57.7916
		Pavir.Ea00837	59.9215	85.9706	42.21	433.428	1720.71	708.316
		Pavir.Ba03899	1.20329	2.7823	0	36.7978	118.377	50.7514
		Pavir.J34789	245.961	285.06	217.491	317.381	564.142	378.191
		Pavir.Fb02407	267.905	260.928	292.834	296.202	468.948	359.611
		Pavir.Bb03737	11.4276	38.1533	24.6859	102.241	633.319	302.484
		Pavir.J22666	1.13025	4.88254	4.1833	52.14	362.778	170.981
		Pavir.Aa01544	23.0531	23.1345	23.0699	30.153	95.4058	49.7827
		Pavir.Ib03017	119.888	144.125	126.226	190.833	321.885	265.942
		Pavir.Ia04458	25.0543	41.3621	33.8705	80.2213	163.401	131.564
		Pavir.J26531	10.5304	17.6227	9.06646	67.5629	181.629	117.095
		Pavir.J03639	12.7836	7.77247	8.83834	43.2368	132.288	85.2397
		Pavir.J24394	19.3942	44.3323	52.0981	92.8288	213.588	136.181
		Pavir.J04049	3652.48	3644.05	1799.67	3562.24	5439.4	3326.49
		Pavir.Ea03621	3314.2	3068.88	1563.37	3234.9	4075.26	2561.6
		Pavir.Ia03443	228.285	144.299	84.9492	283.689	1342.27	508.489
		Pavir.Ib01528	101.883	61.7669	54.1293	149.084	1147.97	294.549
		Pavir.J23256	4.01622	2.62621	1.15623	41.0753	392.248	104.253
		Pavir.J21394	12.9978	8.5115	8.93021	19.5662	81.4956	22.4186
		Pavir.Ga00022	350.243	271.34	91.4484	338.708	977.717	340.507
		Pavir.Ba00246	167.751	177.395	116.028	203.537	343.006	206.709
		Pavir.J30396	143.248	117.278	98.2938	151.438	291.599	100.662
		Pavir.J34979	178.768	124.84	124.012	218.669	335.194	109.873
		Pavir.J04666	801.378	2881.11	2630.46	1753.67	2658.13	2636.09
		Pavir.Ia00158	271.145	1161.56	1291.66	538.84	1112.59	844.317
		Pavir.Ca02208	435.919	809.45	712.434	461.704	1009.9	645.815
		Pavir.Cb00769	355.674	591.992	834.754	540.375	867.937	642.948
WRKYs			D5.Con	D10.Con	D15.con	D5.Inf	D10.Inf	D15.Inf
		Pavir.Ca02012	1151.67	4480.82	2333.57	4221.75	7085.91	4830.18
		Pavir.Ca01475	972.336	2832.65	1961.73	4354.12	7708.03	4662.49
		Pavir.Aa03147	168.796	548.039	435.757	667.496	1113.44	742.601
		Pavir.J12348	39.271	84.9371	62.0715	223.272	844.702	575.736
		Pavir.J03334	9.74568	29.048	24.5597	165.461	769.296	487.477
		Pavir.Bb03750	85.1936	143.831	144.956	583.743	1705.91	1255.23
		Pavir.Ba00227	108.552	145.688	194.201	556.915	1877.59	1444.31
		Pavir.J01329	7.72994	34.3463	15.403	144.076	493.996	407.337
		Pavir.J14888	17.8361	31.9647	28.9184	55.7329	135.83	113.003
		Pavir.J39636	155.549	369.954	124.339	877.949	1724.45	1139.83
		Pavir.J13626	53.7231	75.9632	62.1141	181.524	309.657	221.778
		Pavir.Da00323	24.1889	83.1518	49.1259	188.141	373.784	269.478
		Pavir.J14049	6.95997	10.4248	6.65257	22.5002	42.1426	33.5095
		Pavir.J12154	3.1118	2.67711	1.19532	8.65974	18.5883	13.8177
		Pavir.Bb01218	95.8546	205.243	92.3634	251.359	444.214	344.882
		Pavir.J32507	132.351	214.385	183.319	240.57	421.648	348.266
		Pavir.J37620	8.36794	43.901	36.0407	57.285	117.367	94.3277
		Pavir.Ca01028	52.3872	271.706	210.1	1342.67	3957.19	2032.67
		Pavir.Eb01185	32.2001	56.1794	69.8046	228.086	630.366	347.942
		Pavir.Ea02619	5.0266	21.1928	22.4446	234.655	815.872	448.202
		Pavir.J21833	13.9568	24.9554	21.4078	67.8984	163.607	85.0001
		Pavir.Eb02766	1.13025	4.33619	1.14718	38.725	114.588	53.6473
		Pavir.J27870	133.154	362.125	248.19	712.615	1553.02	880.298
		Pavir.J03800	28.0905	80.4825	65.8083	203.15	479.058	287.442
		Pavir.Ca01248	123.054	294.659	198.506	529.802	1410.65	763.106
		Pavir.J15967	121.295	468.761	353.303	703.511	1790.6	917.034
		Pavir.J02788	367.621	618.491	561.822	996.327	1918.02	1096.34
		Pavir.J08526	0	5.64561	3.03612	215.532	447.907	155.607
		Pavir.Ba02544	28.1381	47.7246	38.9348	99.1977	177.242	94.1666
		Pavir.J14950	22.8397	57.4016	35.512	134.162	553.011	312.489
		Pavir.Ea01024	20.6436	28.0515	45.1138	131.675	547.905	300.169
		Pavir.Ib01500	64.6219	78.9115	54.8149	144.59	612.448	329.056
		Pavir.J22708	10.0084	17.8981	24.6444	116.071	567.289	238.099
		Pavir.Ia03459	20.5285	32.8669	29.3672	67.7191	218.378	118.625
		Pavir.Ea00058	32.719	64.7946	49.887	121.087	443.914	226.117
		Pavir.Aa02610	9.76101	49.8778	49.8003	111.959	536.269	326.248
		Pavir.J08016	16.0415	51.152	53.4974	96.9805	472.734	276.502
		Pavir.Ea02224	15.8062	27.2865	35.1866	53.7305	152.698	98.0817
		Pavir.Eb00086	44.1464	140.511	85.6854	222.227	689.103	418.105
		Pavir.J31578	22.2096	41.5127	48.0655	56.9862	168.225	98.948
		Pavir.Ca02393	650.289	754.181	780.723	713.385	1377.71	946.863
		Pavir.J01311	6.00365	2.7823	2.2043	28.6285	351.24	68.3046
		Pavir.J22786	38.354	87.513	64.4532	173.672	195.583	239.33
		Pavir.J08083	51.5962	70.2856	81.0869	108.86	138.053	160.995
		Pavir.Ia00625	94.6217	84.8619	121.161	138.281	184.286	230.461
		Pavir.Ib01568	40.101	161.105	154.145	197.951	660.077	669.902
		Pavir.J05812	24.7625	116.723	101.062	118.882	320.589	312.96
		Pavir.Eb02454	36.1516	45.0944	43.3014	57.8876	111.167	119.036
		Pavir.Fb01342	77.0344	113.9	171.531	143.659	234.376	199.566
		Pavir.J08407	36.4037	81.9577	92.1951	73.0522	124.458	123.699
		Pavir.Ba01850	9.09571	50.5795	56.066	15.5202	89.1639	82.1964
		Pavir.J03284	433.573	577.441	415.376	1979.02	2682.78	1387.38
		Pavir.Ca01747	698.967	1014.91	571.876	2029.87	2487.58	1473
		Pavir.Eb03138	1657.01	1862.43	1319.84	2312.28	2648.32	2172.44
		Pavir.Ea00274	229.291	569.82	277.134	1208.49	1343.71	507.813
		Pavir.J05732	14.5008	18.6999	17.62	542.99	639.784	396.617
		Pavir.Bb02073	80.9049	91.6495	100.72	199.653	236.458	182.862
		Pavir.Ba02545	98.241	173.714	171.769	351.951	449.818	317.64
		Pavir.Fa01520	43.6575	165.223	100.654	196.835	268.66	266.97
		Pavir.Eb03590	72.237	210.791	134.403	290.439	338.505	327.876
		Pavir.J37854	33.9145	93.603	59.552	112.612	116.945	144.223
		Pavir.Eb01752	66.8764	174.511	57.2857	232.584	224.709	240.885
		Pavir.Ea03280	88.1697	227.538	136.359	301.241	283.967	294.282
Dioxygenase			D5.Con	D10.Con	D15.con	D5.Inf	D10.Inf	D15.Inf
		Pavir.Ca01180	15.4594	24.71	25.499	51.6561	143.072	83.7163
		Pavir.J33804	54.2178	72.7484	94.1234	900.632	3106.08	1278.28
		Pavir.Gb02577	43.2111	77.3501	56.4006	410.219	894.7	546.851
		Pavir.Ga00962	23.0263	82.1754	129.21	134.926	944.056	546.435
		Pavir.Ia02900	81.3435	1027.11	869.911	2525.95	13371.6	8484.5
		Pavir.Ib02278	74.6283	390.822	325.309	639.529	3007.76	1857.1
		Pavir.Ib02122	160.957	920.236	753.334	1571.26	7026.52	5029.23
		Pavir.Ga02133	38.5619	97.3198	57.3924	593.528	2242.07	1552.98
Terpene Cyclase			D5.Con	D10.Con	D15.con	D5.Inf	D10.Inf	D15.Inf
		Pavir.J11635	33.378	17.5255	36.2148	5707.02	20542.2	7729.43
		Pavir.Cb00640	4.88635	1.01792	3.37039	427.178	1276.24	471.673
		Pavir.Ab02115	4.93659	6.59192	8.13546	287.137	1342.65	390.618
		Pavir.J25329	2.25055	2.31304	3.06171	57.5101	202.278	61.9456
		Pavir.Ab02062	0	2.69302	2.30341	60.1297	240.386	57.9995
		Pavir.J21431	5.41864	3.76694	3.55388	128.719	1096.61	176.415
		Pavir.Aa01890	3.37363	5.99957	5.81153	175.481	1473.32	270.994
		Pavir.Bb01507	62.1166	91.3076	170.745	4640.31	27633.9	11045
		Pavir.Ba02652	49.1938	56.9608	114.816	2730.79	18754.4	8149.56
		Pavir.Ba02560	5.61106	3.11114	7.67623	336.087	2285.25	778.813
		Pavir.Ca02320	5.86802	1.17473	7.39904	258.053	1028.64	481.866
		Pavir.Cb00653	10.7228	13.955	18.7584	93.8266	392.605	193.256
		Pavir.Cb00695	103.048	160.922	247.022	8753.03	57070.4	29959.3
		Pavir.J07740	6.14791	2.71341	3.41854	81.1066	494.385	270.248
		Pavir.J17114	90.2483	303.21	298.429	4589.89	31768.1	17423.1
		Pavir.Cb00921	7.84746	8.78682	12.916	166.243	990.514	581.348
		Pavir.Cb00641	3.3808	2.12584	5.18441	32.8398	168.589	101.322
		Pavir.J37512	11.2835	37.5643	24.9032	212.156	1479.95	999.783
		Pavir.J25031	7.40727	9.2668	8.79313	116.439	512.141	368.228
		Pavir.Cb00920	9.41539	14.1097	24.9136	1810.42	4110.5	2652.03
		Pavir.J19037	49.1544	102.65	95.8917	5.56839	182.586	10.3969
		Pavir.Fb01576	83.0765	380.125	646.945	418.207	1040.62	1862.06
		Pavir.J29472	0	1.05353	2.22321	45.1443	206.381	204.141
		Pavir.Fb00466	1.56412	6.38942	4.20842	29.3551	117.801	161.326
P450s			D5.Con	D10.Con	D15.con	D5.Inf	D10.Inf	D15.Inf
		Pavir.Ba02561	879.987	1546.9	1355.61	16043.4	66621.3	34403.5
		Pavir.Ga00986	523.448	823.556	819.167	2733.03	9373.25	5414.24
		Pavir.Ea03767	48.2143	73.7596	54.655	142.835	424.158	240.427
		Pavir.J06029	168.34	228.238	260.43	446.919	1243.99	777.714
		Pavir.Ib01771	2548.14	2363.71	2440.87	3624.72	6803.25	4596.95
		Pavir.J02710	88.4552	153	220.682	7296.44	36200.7	19364.8
		Pavir.J07239	5.8007	4.85447	1.15623	54.0538	243.621	136.644
		Pavir.Ba03190	34.4644	73.6676	143.037	2236.73	12184.9	6417.05
		Pavir.J32968	0	0	3.51785	40.8864	245.227	126.27
		Pavir.J14829	52.9076	138.21	241.646	2880.25	18124	10634.2
		Pavir.J20000	4.56059	28.4912	10.987	56.5199	267.579	156.531
		Pavir.Aa01650	5.1746	7.71582	14.4169	391.557	2737.45	1270.68
		Pavir.J14918	4.29999	4.19837	7.8624	254.608	1947.43	927.532
		Pavir.Eb01630	6.11925	7.7269	9.37701	82.4066	494.458	247.588
		Pavir.Ba03209	23.1724	28.5713	30.4552	255.187	1203.97	572.314
		Pavir.Ab02096	2.12727	11.9917	10.9617	63.2401	286.2	137.229
		Pavir.J09329	7.87025	13.2312	7.11943	67.2393	307.99	154.938
		Pavir.Ia01427	98.3384	249.307	408.45	582.53	2219.4	1091.41
		Pavir.Ib03743	356.568	447.477	647.874	1487.08	5816.09	2753.14
		Pavir.Ab02057	1.08	5.30524	3.5321	39.84	165.655	74.383
		Pavir.J29105	1.80951	1.10793	1.23921	31.078	125.32	57.4007
		Pavir.Gb00266	6.09631	15.1189	21.6235	599.064	2731.5	1096.18
		Pavir.Fa01826	3.37363	8.10248	9.70536	366.18	1834.08	719.835
		Pavir.J38029	5.2513	1.10793	1.15623	54.4961	231.618	95.1822
		Pavir.J07533	55.8379	33.9543	45.0169	382.95	2435.56	859.794
		Pavir.J38842	5.08462	9.91103	10.5733	101.462	766.461	290.894
		Pavir.Ia04454	2.33354	6.81127	6.1867	49.6168	468.531	171.071
		Pavir.Fa01918	93.3661	222.569	155.473	337.66	1673.69	643.777
		Pavir.J35582	14.4702	29.5909	24.0463	40.9718	201.588	94.4601
		Pavir.Ha00801	104.875	390.664	213.097	620.754	1817.24	975.681
		Pavir.Cb01426	45.6893	101.692	78.3966	164.08	392.95	228.041
		Pavir.J14383	46.5727	147.081	75.35	226.486	713.593	407.836
		Pavir.Hb01001	45.0991	199.3	119.736	277.127	856.49	543.612
		Pavir.Eb01653	173.825	244.809	216.058	273.038	497.441	375.221
		Pavir.J13981	51.4617	164.653	84.6363	188.119	533.608	327.487
		Pavir.Cb00638	34.2751	33.6754	48.14	4806.73	17893.4	6360.2
		Pavir.Fa01491	20.619	30.4404	23.0477	465.904	1473.9	534.831
		Pavir.Ib03768	100.308	168.087	164.067	471.144	1306.43	620.743
		Pavir.J13772	274.848	259.281	298.845	576.447	1094.92	671.008
		Pavir.Cb01183	13.2631	29.5752	17.003	288.238	779.388	320.003
		Pavir.Fb00618	8.68141	9.20494	5.76132	189.167	512.362	213.247
		Pavir.J18719	174.967	291.161	185.622	4296.69	8360.89	4414.71
		Pavir.Gb01349	82.6546	293.754	222.49	1334.73	5857.55	1915.83
		Pavir.Gb01349	82.6546	293.754	222.49	1334.73	5857.55	1915.83
		Pavir.J22648	4.78802	24.0047	20.4433	217.621	1004.23	297.644
		Pavir.Ea03786	6.91755	24.4281	13.3116	233.941	1653.14	448.632
		Pavir.Db00680	3.69112	0	1.23921	33.2359	251.906	51.4171
		Pavir.J30526	4.30975	2.26196	2.38639	20.3731	178.502	36.9681
		Pavir.J15954	10.2272	16.3773	15.5914	27.8436	96.5878	29.0377
		Pavir.Ia04002	11.5549	117.323	52.8478	63.8531	1507.56	158.446
		Pavir.Ia01866	1.08	0	0	6.72514	479.808	29.483
		Pavir.J35469	2.12727	0	0	71.079	762.509	72.6428
		Pavir.J10561	0	0	0	42.8685	309.249	39.5129
		Pavir.Fb01701	40.5223	25.5912	19.2116	60.3802	371.796	68.3616
		Pavir.J02006	9.81386	5.46415	7.23664	11.8382	114.33	19.4668
		Pavir.Da00625	33.6268	33.1627	24.5296	9.64615	173.083	13.7223
		Pavir.J26956	12.3567	20.2994	20.1805	21.3656	43.2081	13.9788
		Pavir.Ia00380	4094.35	3982.05	2347.55	4300.08	5937.5	3777.92
		Pavir.Ia00381	350.961	330.694	142.353	415.99	861.945	553.478
		Pavir.Ib03913	308.83	242.85	115.466	282.711	715.085	302.608
		Pavir.J35913	95.3971	549.423	146.912	293.153	1039.32	281.714
		Pavir.Ia03967	143.63	307.51	131.456	300.407	549.929	324.786
		Pavir.Fa01775	30.9313	95.6523	167.428	3630.8	20363.3	14636.8
		Pavir.J40054	10.7554	22.4478	31.8236	293.815	1715.88	1218.03
		Pavir.Ib03343	11.7132	11.9358	22.9868	1479.78	8620.44	5975.82
		Pavir.J15184	5.42173	2.54157	3.45236	23.8312	122.293	87.3476
		Pavir.Da00218	139.059	202.435	179.52	415.034	1067.21	812.621
		Pavir.Ea00867	6.62259	17.1771	7.72842	61.958	237.168	182.104
		Pavir.J11098	14.3032	111.271	108.987	1729.2	7259.92	4529.11
		Pavir.J34435	6.78997	9.67178	12.669	99.1077	378.98	245.105
		Pavir.J22288	12.8366	76.9008	30.6319	347.254	1605.34	1023.25
		Pavir.Ia00327	65.0692	139.701	148.424	244.431	676.32	466.283
		Pavir.Fb00802	87.0565	64.1793	118.11	168.63	336.574	258.827
		Pavir.J32133	626.927	765.058	1040.1	1091.98	4113.74	2847.2
		Pavir.J22421	505.051	594.862	824.226	1003.78	4147.7	2752.18
		Pavir.J23529	111.006	168.798	419.266	566.589	3243.81	2195.45
		Pavir.J40960	433.269	844.992	1116.17	1650.27	6464.97	4363.42
		Pavir.J03288	12.9244	17.9376	23.8779	198.854	3189.11	2103.61
		Pavir.J10420	70.5206	225.084	187.343	278.665	1584.16	1088.66
		Pavir.Ia01888	31.4162	38.4077	51.9988	53.6941	251.323	197.875
		Pavir.Eb01631	3601.84	3044.02	1727.66	5279.96	13038.6	11588
		Pavir.J40296	7.03089	19.1733	23.7496	1170.44	7497.05	6043.93
		Pavir.J03289	22.1179	49.1155	60.2197	770.262	4719.13	4012.83
		Pavir.Ba03624	20.4537	11.1863	26.7354	1249.57	5499.62	4591.75
		Pavir.J25964	4.88635	6.72088	16.6182	213.584	1035.47	861.903
		Pavir.Ba03192	120.678	182.353	283.612	983.587	3733.46	3306.73
		Pavir.J02052	18.9567	17.8751	15.7855	68.0975	195.968	170.621
		Pavir.J00080	175.775	297.662	362.774	417.786	888.881	854.186
		Pavir.Db00677	84.6946	158.776	145.2	315.711	581.705	557.614
		Pavir.J09287	73.0768	117.242	146.924	272.91	486.36	431.916
		Pavir.J38596	21.1282	27.7392	41.0978	79.8547	166.35	156.272
		Pavir.J33617	909.763	1017.89	1155.56	2112.48	2388.08	3326.67
		Pavir.Fb00012	447.464	594.06	300.697	2258.35	3188.96	2882.09
		Pavir.Eb00275	408.65	320.809	207.61	482.153	720.363	769.731
		Pavir.Eb01621	143.064	321.248	163.857	190.254	803.4	1123.24
		Pavir.Ib01162	401.787	350.335	338.951	401.538	651.221	714.782
		Pavir.J34667	220.211	214.252	202.427	248.81	361.349	392.787
		Pavir.J05820	7.97093	7.37534	25.2894	50.4347	179.984	268.518
		Pavir.Db02360	82.9747	331.939	349.792	129.656	374.104	871.048
		Pavir.Eb03485	528.078	1625.2	3227.94	928.456	6047.85	4816.3
		Pavir.Ib00871	35.8225	67.3749	117.439	48.6892	192.647	170.068
		Pavir.Ia04117	18.5237	62.2972	106.122	59.4656	204.21	152.395
		Pavir.J16649	14.0314	51.6538	97.1071	43.6306	159.609	103.162
		Pavir.J03069	97.2738	76.4211	280.588	122.337	385.505	387.123
		Pavir.J14192	278.152	919.152	918.686	718.518	2954.77	1925.98
		Pavir.Ib03677	302.519	693.034	627.88	470.001	1547.45	1050.71
		Pavir.Eb02359	11.4989	75.4286	48.1619	47.8578	166.089	99.8089
		Pavir.J02261	370.91	756.058	736.454	788.065	1644.13	1382.37
		Pavir.Fb00468	3.86593	45.1611	39.7204	38.1938	144.439	105.333
		Pavir.J36935	1324.1	3032.33	3044.15	2256.95	4413.19	2639.68
		Pavir.Ib01757	9.00455	40.6818	47.1865	28.911	98.5645	43.5459
		Pavir.Ib04305	87.9355	487.818	280.599	243.192	573.901	403.255
		Pavir.Fa02408	4518.33	6129.09	3650.19	15876.2	8793.14	8941.46
		Pavir.J02109	169.736	84.926	489.039	1001.57	314.101	449.519
		Pavir.Ba02160	2822.7	1920.7	1699.46	3030.51	2954.08	2245.09
		Pavir.J16196	515.399	24.2884	23.1512	912.504	621.686	213.793
		Pavir.Ab02775	366.68	234.547	172.791	652.211	342.186	110.658
Phosphate Transporters			D5.Con	D10.Con	D15.con	D5.Inf	D10.Inf	D15.Inf
		Pavir.Ia01836	314.85	843.522	708.653	1448.04	6127.28	3236.98
		Pavir.Ba02038	12.5715	23.0133	24.7947	122.965	738.388	348.967
		Pavir.J22518	38.8211	66.9167	57.4386	154.061	518.618	265.697
		Pavir.Ib00249	65.6136	251.192	128.942	352.52	1394.94	807.272
		Pavir.Bb02320	23.7711	37.8731	38.9071	43.1501	137.106	76.8657
		Pavir.Db02024	998.127	1549.06	1745.26	1708.81	3082.79	3017.42
		Pavir.J08101	378.783	577.734	670.371	647.414	1071.81	1011.42
		Pavir.J18615	112.328	176.601	222.564	213.181	331.631	307.796
		Pavir.J32565	101.853	94.1801	140.777	159.211	357.305	295.764
		Pavir.Ib03122	656.023	1808.86	1250.92	1309.82	2427.82	2238
		Pavir.Eb03707	229.816	249.926	269.746	313.886	361.772	416.513
		Pavir.Ea03414	196.212	220.822	197.513	246.514	331.239	323.152
		Pavir.Ia04210	77.6096	162.16	95.6805	178.026	284.573	303.524
		Pavir.Bb02560	236.397	149.827	344.924	226.55	231.114	303.761
		Pavir.Ba01393	28.9968	32.4219	116.026	39.0123	69.8357	69.7108
Monolignol Biosynthesis			D5.Con	D10.Con	D15.con	D5.Inf	D10.Inf	D15.Inf
	PAL	Pavir.J10976	977.2	3923.64	3010.89	3070.58	14057.3	9963.94
		Pavir.Ga01168	42.2435	249.473	127.194	252.471	387.108	347.368
		Pavir.Aa01127	90.7829	423.474	547.175	240.163	1355.76	729.636
		Pavir.Aa01274	231.136	1017.83	1132.19	2551.11	15313.9	7274.25
		Pavir.Ab02346	339.076	1360.04	3376.98	349.329	2195.42	3038.85
		Pavir.Gb00641	212.863	1121.55	1452.85	184.876	604.566	848.226
		Pavir.J37276	584.243	3209.98	3371.49	199.857	617.331	853.587
	C4H	Pavir.J40960	433.269	844.992	1116.17	1650.27	6464.97	4363.42
		Pavir.Ab01612	0	1.76439	2.87717	22.4536	75.2235	41.0668
	4CL	Pavir.Fa01395	601.487	1371.13	1349.39	1519.83	3023.19	2986.96
		Pavir.Da00296	245.59	620.462	511.94	485.093	1165.68	970.064
	C3H	Pavir.J00080	175.775	297.662	362.774	417.786	888.881	854.186
		Pavir.J02261	370.91	756.058	736.454	788.065	1644.13	1382.37
		Pavir.Eb03485	528.078	1625.2	3227.94	928.456	6047.85	4816.3
		Pavir.J02261	370.91	756.058	736.454	788.065	1644.13	1382.37
	CCoAOMT	Pavir.J14845	253.606	566.696	600.421	1399.1	5144.62	3189.55
		Pavir.J04806	185.145	397.071	457.111	1087.84	4116.37	2470.13
	CCR	Pavir.Fa00937	96.4012	636.065	621.13	1317.45	5239.57	3777.36
		Pavir.J05528	168.127	655.645	927.896	1030.91	3638.26	2526.53
		Pavir.Bb01450	29.469	35.4301	43.623	110.052	677.784	276.324
		Pavir.Da02086	1.56412	15.0927	19.2634	14.0918	96.9101	55.8036
	F5H	Pavir.Ib03743	356.568	447.477	647.874	1487.08	5816.09	2753.14
		Pavir.Ia01427	98.3384	249.307	408.45	582.53	2219.4	1091.41
	COMT2	Pavir.Fb00323	154.773	524.397	820.03	898.04	3880.99	2918.65
		Pavir.Fa01907	620.075	1114.44	1465.91	1959.03	6405.31	4569.27
	CAD	Pavir.J34526	225.106	478.227	709.722	1242.69	5278.98	3969.8
		Pavir.J12784	150.629	396.226	566.974	707.043	2417.53	1802.06
